# Supplementary material for: Dichloridobis(2-phenyl­pyridine-κN)zinc(II)
Source: Acta Crystallogr Sect E Struct Rep Online. 2012 Mar 17;68(Pt 4):m431–2. doi: 10.1107/S1600536812010616 (PMC3343833; doi:10.1107/S1600536812010616)
Supplement: Supplementary file 1 [file e-68-0m431-sup1.cif]

##############################################################################
#                                                                            #
# This CIF contains the data in a paper accepted for publication in          #
# Acta Crystallographica Section E. It conforms to the requirements of       #
# Notes for Authors for Acta Crystallographica Section E, and has been       #
# peer reviewed under the auspices of the IUCr Commission on Journals.       #
#                                                                            #
# Full details of the Crystallographic Information File format               #
# are given in the paper "The Crystallographic Information File (CIF):       #
# a New Standard Archive File for Crystallography" by S. R. Hall, F. H.      #
# Allen and I. D. Brown [Acta Cryst. (1991), A47, 655-685].                  #
#                                                                            #
# The current version of the core CIF dictionary is obtainable from          #
# ftp://ftp.iucr.org/pub/cif_core.dic.                                       #
#                                                                            #
# Software is freely available for graphical display of the structure(s)     #
# in this CIF. For information consult the CIF software page                 #
# http://www.iucr.org/resources/cif/software.                                #
#                                                                            #
# This file may be used for bona fide research purposes within the           #
# scientific community so long as proper attribution is given to the journal # 
# article from which it was obtained.                                        #
#                                                                            #
##############################################################################
data_I
_audit_creation_method     SHELXL-97
_chemical_name_systematic
;
Dichloridobis(2-phenylpyridine-\k<i>N</i>)zinc(II)
;
_chemical_name_common     ?
_chemical_formula_moiety     'C22 H18 Cl2 N2 Zn'
_chemical_formula_sum     'C22 H18 Cl2 N2 Zn'
_chemical_formula_iupac     '[Zn Cl2 (C11 H9 N)2]'
_chemical_formula_weight     446.67
_chemical_melting_point     ?
_symmetry_cell_setting     tetragonal
_symmetry_space_group_name_H-M     'I 41 c d'
_symmetry_space_group_name_Hall     'I 4bw -2c'
loop_
    _symmetry_equiv_pos_as_xyz
    'x, y, z'
    '-x+1/2, -y+1/2, z+1/2'
    '-y, x+1/2, z+1/4'
    'y+1/2, -x, z+3/4'
    'x, -y, z+1/2'
    '-x+1/2, y+1/2, z'
    '-y, -x+1/2, z+3/4'
    'y+1/2, x, z+1/4'
    'x+1/2, y+1/2, z+1/2'
    '-x+1, -y+1, z+1'
    '-y+1/2, x+1, z+3/4'
    'y+1, -x+1/2, z+5/4'
    'x+1/2, -y+1/2, z+1'
    '-x+1, y+1, z+1/2'
    '-y+1/2, -x+1, z+5/4'
    'y+1, x+1/2, z+3/4'
_cell_length_a     15.2803(3)
_cell_length_b     15.2803(3)
_cell_length_c     16.4339(7)
_cell_angle_alpha     90.00
_cell_angle_beta     90.00
_cell_angle_gamma     90.00
_cell_volume     3837.1(2)
_cell_formula_units_Z     8
_cell_measurement_reflns_used     4803
_cell_measurement_theta_min     2.67
_cell_measurement_theta_max     28.09
_cell_measurement_temperature     200(2)
_exptl_crystal_description     block
_exptl_crystal_colour     colorless
_exptl_crystal_size_max     0.31
_exptl_crystal_size_mid     0.29
_exptl_crystal_size_min     0.14
_exptl_crystal_density_diffrn     1.546
_exptl_crystal_density_meas     ?
_exptl_crystal_density_method     'not measured'
_exptl_crystal_F_000     1824
_exptl_absorpt_coefficient_mu     1.568
_exptl_absorpt_correction_type     multi-scan
_exptl_absorpt_process_details     '(SADABS; Bruker, 2000)'
_exptl_absorpt_correction_T_min     0.814
_exptl_absorpt_correction_T_max     1.00
_exptl_special_details     ?
_diffrn_ambient_temperature     200(2)
_diffrn_radiation_type     MoK\a
_diffrn_radiation_wavelength     0.71073
_diffrn_radiation_source     'fine-focus sealed tube'
_diffrn_radiation_monochromator     graphite
_diffrn_measurement_device_type     'Bruker SMART CCD area-detector'
_diffrn_measurement_method     '\f and \w scans'
_diffrn_detector_area_resol_mean     ?
_diffrn_reflns_number     13165
_diffrn_reflns_av_R_equivalents     0.0473
_diffrn_reflns_av_sigmaI/netI     0.0396
_diffrn_reflns_theta_min     2.67
_diffrn_reflns_theta_max     28.30
_diffrn_reflns_theta_full     28.30
_diffrn_measured_fraction_theta_max     0.998
_diffrn_measured_fraction_theta_full     0.998
_diffrn_reflns_limit_h_min     -18
_diffrn_reflns_limit_h_max     20
_diffrn_reflns_limit_k_min     -20
_diffrn_reflns_limit_k_max     20
_diffrn_reflns_limit_l_min     -21
_diffrn_reflns_limit_l_max     16
_diffrn_standards_number     0
_diffrn_standards_interval_count     ?
_diffrn_standards_interval_time     ?
_diffrn_standards_decay_%     ?
_refine_special_details
;
Refinement of <i>F</i>^2^ against ALL reflections. The weighted <i>R</i>-factor
<i>wR</i> and goodness of fit <i>S</i> are based on <i>F</i>^2^, conventional
<i>R</i>-factors <i>R</i> are based on <i>F</i>, with <i>F</i> set to zero for
negative <i>F</i>^2^. The threshold expression of <i>F</i>^2^ >
\s(<i>F</i>^2^) is used only for calculating <i>R</i>-factors(gt) <i>etc</i>.
and is not relevant to the choice of reflections for refinement.
<i>R</i>-factors based on <i>F</i>^2^ are statistically about twice as large
as those based on <i>F</i>, and <i>R</i>- factors based on ALL data will be
even larger.
;
_reflns_number_total     2231
_reflns_number_gt     1754
_reflns_threshold_expression     I>2\s(I)
_refine_ls_structure_factor_coef     Fsqd
_refine_ls_matrix_type     full
_refine_ls_R_factor_all     0.0498
_refine_ls_R_factor_gt     0.0314
_refine_ls_wR_factor_gt     0.0614
_refine_ls_wR_factor_ref     0.0740
_refine_ls_goodness_of_fit_ref     1.092
_refine_ls_restrained_S_all     1.092
_refine_ls_number_reflns     2231
_refine_ls_number_parameters     123
_refine_ls_number_restraints     1
_refine_ls_hydrogen_treatment     constr
_refine_ls_weighting_scheme     calc
_refine_ls_weighting_details
         'calc w=1/[\s^2^(Fo^2^)+(0.0275P)^2^+1.0418P] where P=(Fo^2^+2Fc^2^)/3'
_atom_sites_solution_hydrogens     geom
_atom_sites_solution_primary     direct
_atom_sites_solution_secondary     difmap
_refine_ls_shift/su_max     0.000
_refine_ls_shift/su_mean     0.000
_refine_diff_density_max     0.374
_refine_diff_density_min     -0.356
_refine_ls_extinction_method     none
_refine_ls_extinction_coef     ?
_refine_ls_abs_structure_details     'Flack (1983), 997 Friedel pairs'
_refine_ls_abs_structure_Flack     0.02(2)
loop_
    _atom_type_symbol
    _atom_type_description
    _atom_type_scat_dispersion_real
    _atom_type_scat_dispersion_imag
    _atom_type_scat_source
    'C' 'C' 0.0033 0.0016
                         'International Tables Vol C Tables 4.2.6.8 and 6.1.1.4'
    'H' 'H' 0.0000 0.0000
                         'International Tables Vol C Tables 4.2.6.8 and 6.1.1.4'
    'N' 'N' 0.0061 0.0033
                         'International Tables Vol C Tables 4.2.6.8 and 6.1.1.4'
    'Cl' 'Cl' 0.1484 0.1585
                         'International Tables Vol C Tables 4.2.6.8 and 6.1.1.4'
    'Zn' 'Zn' 0.2839 1.4301
                         'International Tables Vol C Tables 4.2.6.8 and 6.1.1.4'
_computing_data_collection     '<i>SMART</i> (Bruker, 2000)'
_computing_cell_refinement     '<i>SAINT</i> (Bruker, 2000)'
_computing_data_reduction     '<i>SAINT</i> (Bruker, 2000)'
_computing_structure_solution     '<i>SHELXS97</i> (Sheldrick, 2008)'
_computing_structure_refinement     '<i>SHELXL97</i> (Sheldrick, 2008)'
_computing_molecular_graphics     'SHELXTL (Sheldrick, 2008)'
_computing_publication_material     'SHELXTL (Sheldrick, 2008)'
loop_
    _atom_site_type_symbol
    _atom_site_label
    _atom_site_fract_x
    _atom_site_fract_y
    _atom_site_fract_z
    _atom_site_U_iso_or_equiv
    _atom_site_adp_type
    _atom_site_calc_flag
    _atom_site_refinement_flags
    _atom_site_occupancy
    _atom_site_symmetry_multiplicity
    _atom_site_disorder_assembly
    _atom_site_disorder_group
    Zn Zn1 0.0000 0.0000 0.48912(7) 0.02540(12) Uani d S 1 2 . .
    N N1 0.08480(15) -0.05713(15) 0.40397(14) 0.0207(5) Uani d . 1 1 . .
    C C1 0.08984(19) -0.14499(19) 0.40824(18) 0.0265(6) Uani d . 1 1 . .
    H H1 0.0670 -0.1733 0.4551 0.032 Uiso calc R 1 1 . .
    C C2 0.12652(19) -0.19583(19) 0.34786(19) 0.0298(7) Uani d . 1 1 . .
    H H2 0.1299 -0.2576 0.3536 0.036 Uiso calc R 1 1 . .
    C C3 0.1581(2) -0.1554(2) 0.27923(19) 0.0329(7) Uani d . 1 1 . .
    H H3 0.1834 -0.1888 0.2365 0.039 Uiso calc R 1 1 . .
    C C4 0.1525(2) -0.0650(2) 0.27340(18) 0.0291(7) Uani d . 1 1 . .
    H H4 0.1735 -0.0361 0.2261 0.035 Uiso calc R 1 1 . .
    C C5 0.11645(16) -0.01706(17) 0.33602(17) 0.0222(6) Uani d . 1 1 . .
    C C6 0.11275(18) 0.07988(17) 0.33127(17) 0.0226(6) Uani d . 1 1 . .
    C C7 0.1446(2) 0.13120(19) 0.39417(19) 0.0298(7) Uani d . 1 1 . .
    H H7 0.1688 0.1040 0.4411 0.036 Uiso calc R 1 1 . .
    C C8 0.1416(2) 0.2216(2) 0.3894(2) 0.0373(8) Uani d . 1 1 . .
    H H8 0.1634 0.2564 0.4328 0.045 Uiso calc R 1 1 . .
    C C9 0.1067(2) 0.2607(2) 0.3209(2) 0.0389(8) Uani d . 1 1 . .
    H H9 0.1040 0.3227 0.3174 0.047 Uiso calc R 1 1 . .
    C C10 0.0756(2) 0.2102(2) 0.2572(2) 0.0353(8) Uani d . 1 1 . .
    H H10 0.0520 0.2376 0.2102 0.042 Uiso calc R 1 1 . .
    C C11 0.0787(2) 0.1198(2) 0.26203(17) 0.0285(7) Uani d . 1 1 . .
    H H11 0.0577 0.0851 0.2182 0.034 Uiso calc R 1 1 . .
    Cl Cl1 0.04582(6) 0.10755(6) 0.57169(5) 0.0421(2) Uani d . 1 1 . .
loop_
    _atom_site_aniso_label
    _atom_site_aniso_U_11
    _atom_site_aniso_U_22
    _atom_site_aniso_U_33
    _atom_site_aniso_U_12
    _atom_site_aniso_U_13
    _atom_site_aniso_U_23
    Zn1 0.0278(3) 0.0310(3) 0.0174(2) 0.0033(2) 0.000 0.000
    N1 0.0218(12) 0.0206(12) 0.0196(12) 0.0022(10) -0.0029(10) 0.0004(10)
    C1 0.0260(17) 0.0283(16) 0.0253(15) 0.0001(13) -0.0036(13) 0.0026(13)
    C2 0.0321(17) 0.0206(15) 0.0368(18) 0.0012(12) -0.0012(13) -0.0022(13)
    C3 0.0350(18) 0.0287(18) 0.0350(18) 0.0024(14) 0.0066(15) -0.0096(15)
    C4 0.0316(17) 0.0297(17) 0.0260(15) -0.0030(13) 0.0089(13) 0.0005(13)
    C5 0.0164(13) 0.0272(15) 0.0229(16) -0.0006(11) -0.0030(11) 0.0014(12)
    C6 0.0216(14) 0.0202(13) 0.0262(16) 0.0004(12) 0.0049(12) 0.0025(12)
    C7 0.0288(17) 0.0308(17) 0.0297(17) 0.0000(13) -0.0015(13) 0.0027(13)
    C8 0.0353(19) 0.0274(17) 0.049(2) -0.0038(15) 0.0000(16) -0.0047(15)
    C9 0.0400(18) 0.0252(15) 0.051(2) 0.0026(15) 0.0091(17) 0.0056(17)
    C10 0.0346(17) 0.0371(18) 0.0344(19) 0.0056(14) 0.0054(14) 0.0184(14)
    C11 0.0266(16) 0.0325(17) 0.0264(18) 0.0005(13) 0.0038(12) 0.0050(13)
    Cl1 0.0487(5) 0.0513(5) 0.0262(4) -0.0041(4) -0.0028(4) -0.0125(4)
_geom_special_details
;
All e.s.d.'s (except the e.s.d. in the dihedral angle between two l.s. planes)
are estimated using the full covariance matrix. The cell e.s.d.'s are taken
into account individually in the estimation of e.s.d.'s in distances, angles
and torsion angles; correlations between e.s.d.'s in cell parameters are only
used when they are defined by crystal symmetry. An approximate (isotropic)
treatment of cell e.s.d.'s is used for estimating e.s.d.'s involving l.s.
planes.
;
loop_
    _geom_bond_atom_site_label_1
    _geom_bond_atom_site_label_2
    _geom_bond_site_symmetry_2
    _geom_bond_distance
    _geom_bond_publ_flag
    Zn1 N1 . 2.097(2) y
    Zn1 N1 10_444 2.097(2) ?
    Zn1 Cl1 10_444 2.2432(11) ?
    Zn1 Cl1 . 2.2432(11) y
    N1 C1 . 1.347(4) ?
    N1 C5 . 1.362(3) ?
    C1 C2 . 1.379(4) ?
    C1 H1 . 0.9500 ?
    C2 C3 . 1.374(4) ?
    C2 H2 . 0.9500 ?
    C3 C4 . 1.388(4) ?
    C3 H3 . 0.9500 ?
    C4 C5 . 1.378(4) ?
    C4 H4 . 0.9500 ?
    C5 C6 . 1.484(4) ?
    C6 C7 . 1.386(4) ?
    C6 C11 . 1.392(4) ?
    C7 C8 . 1.384(4) ?
    C7 H7 . 0.9500 ?
    C8 C9 . 1.382(5) ?
    C8 H8 . 0.9500 ?
    C9 C10 . 1.384(5) ?
    C9 H9 . 0.9500 ?
    C10 C11 . 1.384(4) ?
    C10 H10 . 0.9500 ?
    C11 H11 . 0.9500 ?
loop_
    _geom_angle_atom_site_label_1
    _geom_angle_atom_site_label_2
    _geom_angle_atom_site_label_3
    _geom_angle_site_symmetry_1
    _geom_angle_site_symmetry_3
    _geom_angle
    _geom_angle_publ_flag
    N1 Zn1 N1 . 10_444 96.30(13) ?
    N1 Zn1 Cl1 . 10_444 106.95(7) ?
    N1 Zn1 Cl1 10_444 10_444 121.04(6) ?
    N1 Zn1 Cl1 . . 121.04(6) ?
    N1 Zn1 Cl1 10_444 . 106.95(7) ?
    Cl1 Zn1 Cl1 10_444 . 105.55(7) ?
    C1 N1 C5 . . 118.1(2) ?
    C1 N1 Zn1 . . 114.56(19) ?
    C5 N1 Zn1 . . 125.39(18) ?
    N1 C1 C2 . . 123.2(3) ?
    N1 C1 H1 . . 118.4 ?
    C2 C1 H1 . . 118.4 ?
    C3 C2 C1 . . 118.7(3) ?
    C3 C2 H2 . . 120.6 ?
    C1 C2 H2 . . 120.6 ?
    C2 C3 C4 . . 118.8(3) ?
    C2 C3 H3 . . 120.6 ?
    C4 C3 H3 . . 120.6 ?
    C5 C4 C3 . . 120.2(3) ?
    C5 C4 H4 . . 119.9 ?
    C3 C4 H4 . . 119.9 ?
    N1 C5 C4 . . 121.0(2) ?
    N1 C5 C6 . . 118.6(2) ?
    C4 C5 C6 . . 120.4(2) ?
    C7 C6 C11 . . 119.6(3) ?
    C7 C6 C5 . . 120.8(2) ?
    C11 C6 C5 . . 119.6(3) ?
    C8 C7 C6 . . 120.7(3) ?
    C8 C7 H7 . . 119.6 ?
    C6 C7 H7 . . 119.6 ?
    C9 C8 C7 . . 119.3(3) ?
    C9 C8 H8 . . 120.3 ?
    C7 C8 H8 . . 120.3 ?
    C8 C9 C10 . . 120.5(3) ?
    C8 C9 H9 . . 119.7 ?
    C10 C9 H9 . . 119.7 ?
    C9 C10 C11 . . 120.1(3) ?
    C9 C10 H10 . . 120.0 ?
    C11 C10 H10 . . 120.0 ?
    C10 C11 C6 . . 119.8(3) ?
    C10 C11 H11 . . 120.1 ?
    C6 C11 H11 . . 120.1 ?
loop_
    _geom_hbond_atom_site_label_D
    _geom_hbond_atom_site_label_H
    _geom_hbond_atom_site_label_A
    _geom_hbond_site_symmetry_A
    _geom_hbond_distance_DH
    _geom_hbond_distance_HA
    _geom_hbond_distance_DA
    _geom_hbond_angle_DHA
    C11 H11 Cl1 14_444 0.95 2.90 3.666(3) 138.4
data_global
_journal_data_validation_number     ?
_journal_date_recd_electronic     2012-03-03
_journal_date_accepted     2012-03-10
_journal_name_full     'Acta Crystallographica, Section E'
_journal_year     2012
_journal_volume     68
_journal_issue      4
_journal_page_first     m431
_journal_page_last     m432
_journal_paper_category     QM
_journal_paper_doi     10.1107/S1600536812010616
_journal_coeditor_code     SJ5207
_publ_contact_author_name     'Yoon Sungho'
_publ_contact_author_address
;
 Department of Bio & Nano Chemistry
 College of Natural Sciences
 Kookmin University
 Seoul 136-702
 Republic of Korea
;
_publ_contact_author_email     'yoona@kookmin.ac.kr'
_publ_contact_author_fax     '82-2-910-4415'
_publ_contact_author_phone     '82-2-910-4763'
_publ_section_title
;
Dichloridobis(2-phenylpyridine-\k<i>N</i>)zinc(II)
;
loop_
    _publ_author_name
    _publ_author_address
    'Dharmalingam, Sivanesan'
;
Department of Bio & Nano Chemistry
College of Natural Sciences
Kookmin University
861-1 Jeongneung-dong,
Seongbuk-gu
Seoul 136-702
Republic of Korea
;
    'Lee, Ha-Jin'
;
Jeonju Center,
Korea Basic Science Institute (KBSI)
664-14 Dukjin dong 1-ga,
Dukjin-gu, Jeonju 561-756,
Republic of Korea
;
    'Yoon, Sungho'
;
Department of Bio & Nano Chemistry
College of Natural Sciences
Kookmin University
861-1 Jeongneung-dong,
Seongbuk-gu
Seoul 136-702
Republic of Korea
;
