# Supplementary material for: Dichloridobis(2-phenyl­pyridine-κN)zinc(II)
Source: Acta Crystallogr Sect E Struct Rep Online. 2012 Mar 17;68(Pt 4):m431–2. doi: 10.1107/S1600536812010616 (PMC3343833; doi:10.1107/S1600536812010616)
Supplement: Supplementary file 2 [file e-68-0m431-Isup2.hkl]

# 
# h,k,l, Fc-squared, Fo-squared, sigma(Fo-squared) and status flag 
# 
data_I
_shelx_title ' DS27-m in I4(1)cd' 
_shelx_refln_list_code          4 
_shelx_F_calc_maximum      408.21 
_exptl_crystal_F_000      1824.00 
_reflns_d_resolution_high  0.7496 
 
loop_ 
 _symmetry_equiv_pos_as_xyz 
 'x, y, z' 
 '-x+1/2, -y+1/2, z+1/2' 
 '-y, x+1/2, z+1/4' 
 'y+1/2, -x, z+3/4' 
 'x, -y, z+1/2' 
 '-x+1/2, y+1/2, z' 
 '-y, -x+1/2, z+3/4' 
 'y+1/2, x, z+1/4' 
 'x+1/2, y+1/2, z+1/2' 
 '-x+1, -y+1, z+1' 
 '-y+1/2, x+1, z+3/4' 
 'y+1, -x+1/2, z+5/4' 
 'x+1/2, -y+1/2, z+1' 
 '-x+1, y+1, z+1/2' 
 '-y+1/2, -x+1, z+5/4' 
 'y+1, x+1/2, z+3/4' 
 
_cell_length_a    15.2803 
_cell_length_b    15.2803 
_cell_length_c    16.4339 
_cell_angle_alpha  90.000 
_cell_angle_beta   90.000 
_cell_angle_gamma  90.000 
 
_shelx_F_squared_multiplier     1.000 
 
loop_ 
 _refln_index_h 
 _refln_index_k 
 _refln_index_l 
 _refln_F_squared_calc 
 _refln_F_squared_meas 
 _refln_F_squared_sigma 
 _refln_observed_status 
   1   2 -21      184.10       70.26     56.26 o 
   2   3 -21     1027.42     1190.74    131.07 o 
   1   4 -21      146.97       93.33     56.57 o 
   3   4 -21      728.17      931.61    124.77 o 
   2   5 -21      350.38      172.61     59.07 o 
   0   0 -20     2336.53     2477.07    432.03 o 
   0   2 -20     2208.43     2448.79    293.27 o 
   2   2 -20     4054.62     4355.23    309.24 o 
   1   3 -20      749.85      804.50    114.65 o 
   0   4 -20     4095.24     4302.70    466.45 o 
   2   4 -20     4469.17     4812.04    210.06 o 
   4   4 -20     3062.50     3248.88    275.44 o 
   1   5 -20     1264.15     1330.72    142.50 o 
   3   5 -20      135.80       57.52     51.15 o 
   0   6 -20     6804.64     6283.39    654.97 o 
   2   6 -20     2221.34     2385.06    265.26 o 
   4   6 -20     1268.50     1124.62    106.30 o 
   1   7 -20      500.95      225.37    115.89 o 
   3   7 -20       63.96       28.87     54.49 o 
   0   8 -20     3661.01     3806.13    535.85 o 
   2   8 -20     1722.50     1525.00    259.74 o 
   1   2 -19      100.44       86.64     49.19 o 
   2   3 -19      687.28      352.91    102.69 o 
   1   4 -19      371.50      241.35     88.46 o 
   3   4 -19      456.35      277.08     72.50 o 
   2   5 -19      326.91      226.43     68.60 o 
   4   5 -19       58.29       32.06     48.10 o 
   1   6 -19      699.96      363.38    169.52 o 
   3   6 -19      980.66      746.48    132.30 o 
   5   6 -19      454.93      254.10     82.74 o 
   2   7 -19      903.31      907.14    190.71 o 
   4   7 -19      836.42      890.50    111.37 o 
   6   7 -19      982.58      510.38    189.11 o 
   1   8 -19      332.66      150.44     98.08 o 
   3   8 -19      410.45      213.78     89.66 o 
   5   8 -19      686.75      432.98    134.45 o 
   2   9 -19      339.79      129.65     94.25 o 
   4   9 -19      196.13      135.64     66.67 o 
   1  10 -19       96.67       65.12     57.81 o 
   1   1 -18     1026.22      975.91    108.31 o 
   0   2 -18      742.28      649.62    101.34 o 
   1   3 -18     4936.85     4945.38    158.75 o 
   3   3 -18     4949.97     5700.60    277.14 o 
   0   4 -18     2115.69     2393.64    163.80 o 
   2   4 -18      734.83      830.02     88.71 o 
   1   5 -18     7620.55     7740.24    226.64 o 
   3   5 -18     7664.57     7859.28    222.28 o 
   5   5 -18     5817.68     6480.35    309.31 o 
   0   6 -18      270.44      361.53     86.48 o 
   2   6 -18      126.67      162.08     51.98 o 
   4   6 -18      542.18      406.17     71.35 o 
   1   7 -18     5661.84     6314.89    238.33 o 
   3   7 -18     4351.58     4207.98    204.34 o 
   5   7 -18     1627.21     1245.38    198.55 o 
   7   7 -18     1652.38     1618.89    258.50 o 
   0   8 -18      635.97      481.48    211.47 o 
   2   8 -18      268.65      101.14     65.81 o 
   4   8 -18        5.40       47.46     50.87 o 
   6   8 -18       17.78       65.42     50.84 o 
   1   9 -18     2817.56     2468.33    183.61 o 
   3   9 -18     1611.04     1928.66    148.39 o 
   5   9 -18      299.64      185.59     64.03 o 
   7   9 -18     1290.58      725.70    380.31 o 
   0  10 -18      669.85      297.01    242.63 o 
   2  10 -18      131.32      -11.05     52.14 o 
   4  10 -18      133.23       39.21     55.92 o 
   1  11 -18     2425.69     2681.83    255.45 o 
   3  11 -18      838.97      466.21    265.00 o 
   1   2 -17     1323.67     1268.52     83.35 o 
   2   3 -17     1733.54     1898.82    106.58 o 
   1   4 -17      335.84      326.69     54.17 o 
   3   4 -17      623.20      688.90     85.07 o 
   2   5 -17      715.50      685.27     83.78 o 
   4   5 -17      256.93      382.25     70.19 o 
   1   6 -17      247.94      323.85     58.67 o 
   3   6 -17     1579.41     1594.68    113.82 o 
   5   6 -17      182.61      284.83     65.07 o 
   2   7 -17     2611.90     2429.49    146.33 o 
   4   7 -17      959.77      891.08     91.17 o 
   6   7 -17      334.04      238.17     90.38 o 
   1   8 -17      179.02      187.46     53.29 o 
   3   8 -17      238.57      153.34     73.86 o 
   5   8 -17        2.58        4.41     46.59 o 
   7   8 -17      251.78       86.86     79.64 o 
   2   9 -17      658.56      244.58    147.89 o 
   4   9 -17      310.19      127.25     51.94 o 
   6   9 -17      347.08      113.37     84.99 o 
   8   9 -17      128.28       69.36     63.62 o 
   1  10 -17      471.17      176.53     92.10 o 
   3  10 -17      598.89      276.38    136.33 o 
   5  10 -17       75.52       48.83     52.11 o 
   7  10 -17      189.90        3.43     59.22 o 
   2  11 -17       59.56       61.92     54.68 o 
   4  11 -17       57.95       60.91     57.66 o 
   6  11 -17      310.72      127.29     80.02 o 
   1  12 -17       31.19       37.17     55.70 o 
   3  12 -17       82.59       15.42     63.99 o 
   0   0 -16     5536.45     5370.70    465.00 o 
   0   2 -16     2802.04     2585.16    137.27 o 
   2   2 -16     5330.44     4849.20    183.54 o 
   1   3 -16     1643.04     1608.94     91.65 o 
   0   4 -16    19303.70    19658.79    452.43 o 
   2   4 -16     9968.72    10119.50    228.77 o 
   4   4 -16     7899.17     8247.81    321.74 o 
   1   5 -16     1644.87     1875.18     98.75 o 
   3   5 -16      105.41      213.28     55.76 o 
   0   6 -16    12850.54    12307.87    478.79 o 
   2   6 -16     8579.65     8749.79    205.48 o 
   4   6 -16     5332.96     5693.72    209.01 o 
   6   6 -16     2911.08     3430.27    214.44 o 
   1   7 -16      259.69      260.94     53.31 o 
   3   7 -16      114.90       69.91     45.83 o 
   5   7 -16        7.77       18.81     46.20 o 
   0   8 -16     2802.92     3201.09    183.31 o 
   2   8 -16     3647.25     3734.72    138.88 o 
   4   8 -16     2876.62     2972.42    136.68 o 
   6   8 -16     2730.88     2797.05    174.50 o 
   8   8 -16     2947.52     3463.91    311.12 o 
   1   9 -16     3084.14     3240.31    146.04 o 
   3   9 -16       21.86        8.88     43.91 o 
   5   9 -16      279.69      147.33     66.55 o 
   7   9 -16      247.52      120.17     73.24 o 
   0  10 -16     4348.50     4633.50    330.45 o 
   2  10 -16     1939.76     2201.21    137.78 o 
   4  10 -16     1301.60      783.63    161.33 o 
   6  10 -16     2412.75     2724.12    242.15 o 
   8  10 -16     4063.87     4607.69    415.75 o 
   1  11 -16      825.53      784.36     91.94 o 
   3  11 -16       60.26       81.98     58.12 o 
   5  11 -16      535.39      311.33    109.77 o 
   7  11 -16       47.59       50.33     70.54 o 
   0  12 -16     3831.76     4044.78    293.19 o 
   2  12 -16     3000.06     3337.73    172.00 o 
   4  12 -16     2385.18     2604.07    219.67 o 
   6  12 -16     1602.05     1845.87    180.01 o 
   1  13 -16      140.83       68.50     60.91 o 
   3  13 -16       97.22       95.36     79.45 o 
   5  13 -16      251.51      159.43    171.26 o 
   1   2 -15     2572.93     2507.81     94.14 o 
   2   3 -15     3969.53     3830.78    114.88 o 
   1   4 -15      165.32      184.77     43.28 o 
   3   4 -15      990.11     1079.18     76.51 o 
   2   5 -15      867.88      847.46     73.32 o 
   4   5 -15       88.78      116.78     45.58 o 
   1   6 -15      805.87      834.81     73.29 o 
   3   6 -15     1058.34     1082.48     77.55 o 
   5   6 -15      948.39     1016.30     97.59 o 
   2   7 -15     1247.77     1316.93     89.37 o 
   4   7 -15      687.05      774.95     78.57 o 
   6   7 -15     2217.92     2187.00    123.23 o 
   1   8 -15      147.22      104.80     41.87 o 
   3   8 -15       32.44       41.28     38.53 o 
   5   8 -15      445.32      489.18     71.65 o 
   7   8 -15     1541.88     1491.40    130.41 o 
   2   9 -15      233.37      255.16     54.27 o 
   4   9 -15       90.20      101.17     48.59 o 
   6   9 -15       74.29       32.90     48.80 o 
   8   9 -15      378.44      114.19     77.37 o 
   1  10 -15        3.69       33.09     41.18 o 
   3  10 -15      129.68      177.17     50.96 o 
   5  10 -15       79.08       51.51     58.20 o 
   7  10 -15       48.14        0.22     52.46 o 
   9  10 -15      211.54      106.65     71.31 o 
   2  11 -15      140.61      121.99     52.00 o 
   4  11 -15      699.96      520.61    112.85 o 
   6  11 -15      139.86       22.58     52.34 o 
   8  11 -15      102.48       20.73     67.78 o 
  10  11 -15      617.88      528.16    227.71 o 
   1  12 -15       84.04       48.84     55.59 o 
   3  12 -15      142.97       99.80     47.52 o 
   5  12 -15      117.93        2.77     49.05 o 
   7  12 -15      199.21      126.83     72.91 o 
   2  13 -15       28.27      -46.53     46.53 o 
   4  13 -15      133.66       97.40     51.74 o 
   6  13 -15       13.84      -50.83     63.01 o 
   1  14 -15       41.71       29.45     54.32 o 
   3  14 -15       82.04       71.53     61.27 o 
   5  14 -15       73.61      -32.60    127.68 o 
   1   1 -14    36154.58    35470.24    673.50 o 
   0   2 -14       57.77       74.69     43.03 o 
   1   3 -14     6474.02     6288.88    142.60 o 
   3   3 -14     7415.35     7091.82    207.14 o 
   0   4 -14     7648.80     7447.66    242.44 o 
   2   4 -14     1178.35     1189.13     80.52 o 
   1   5 -14     3602.67     3719.61    121.79 o 
   3   5 -14     7248.69     7158.46    169.48 o 
   5   5 -14     5947.34     5978.42    342.87 o 
   0   6 -14     1864.57     1893.28    131.65 o 
   2   6 -14      309.84      289.84     48.70 o 
   4   6 -14      664.33      583.94     71.65 o 
   1   7 -14     7421.16     7885.33    185.99 o 
   3   7 -14     9220.39     9272.02    203.11 o 
   5   7 -14     8035.82     7753.92    216.11 o 
   7   7 -14     3110.92     3179.69    201.12 o 
   0   8 -14     1223.00     1290.18    126.86 o 
   2   8 -14      945.23      967.23     78.21 o 
   4   8 -14       16.30       10.73     38.52 o 
   6   8 -14     1036.03      869.59     90.10 o 
   1   9 -14     5870.26     6094.06    150.67 o 
   3   9 -14    10753.76    10313.65    238.23 o 
   5   9 -14     7576.49     7564.07    206.68 o 
   7   9 -14     1801.34     1932.81    139.99 o 
   9   9 -14     2907.91     3134.77    474.10 o 
   0  10 -14     4105.73     4413.30    182.17 o 
   2  10 -14     1090.44     1114.97     82.07 o 
   4  10 -14      210.49      278.60     60.83 o 
   6  10 -14      851.01      708.37     96.25 o 
   8  10 -14       51.53       46.60     56.49 o 
   1  11 -14     2799.01     2751.29    117.91 o 
   3  11 -14     3058.17     3154.65    156.46 o 
   5  11 -14     4299.83     4310.70    250.62 o 
   7  11 -14     4582.00     4642.32    277.21 o 
   9  11 -14     2699.29     2757.42    238.60 o 
  11  11 -14      357.74      513.70    168.14 o 
   0  12 -14     1223.82     1507.12    136.45 o 
   2  12 -14      159.67      134.04     47.77 o 
   4  12 -14      587.50      379.08    188.11 o 
   6  12 -14      315.38      130.77     57.29 o 
   8  12 -14      172.69       65.27     65.46 o 
  10  12 -14      257.31      367.39    112.55 o 
   1  13 -14     2765.42     2934.92    146.69 o 
   3  13 -14     1575.07     1771.22    142.58 o 
   5  13 -14     1851.95     2044.43    202.88 o 
   7  13 -14     1934.52     2254.65    243.50 o 
   0  14 -14      211.24      318.62    103.04 o 
   2  14 -14      376.08      359.60     64.61 o 
   4  14 -14      256.11      193.05     85.25 o 
   6  14 -14       11.04      -61.61     67.26 o 
   1  15 -14     2703.57     3039.96    156.59 o 
   3  15 -14     1341.09     1585.12    137.96 o 
   1   2 -13     1522.24     1498.99     68.52 o 
   2   3 -13     2208.66     2251.42     82.84 o 
   1   4 -13     1129.19     1127.19     63.01 o 
   3   4 -13     1546.84     1680.01     70.07 o 
   2   5 -13     5388.45     5301.15    147.80 o 
   4   5 -13      275.74      255.58     41.87 o 
   1   6 -13     1432.89     1473.36     69.14 o 
   3   6 -13     1659.91     1762.72     91.25 o 
   5   6 -13      191.03      245.88     51.71 o 
   2   7 -13     2646.93     2489.09     94.19 o 
   4   7 -13     2204.12     2226.45     95.85 o 
   6   7 -13      830.82      989.24     89.53 o 
   1   8 -13     1069.32     1056.48     63.68 o 
   3   8 -13     3317.34     3117.15    114.35 o 
   5   8 -13      400.59      468.57     63.48 o 
   7   8 -13      404.01      395.85     65.39 o 
   2   9 -13      102.68      100.97     40.13 o 
   4   9 -13      492.10      608.43     61.40 o 
   6   9 -13      756.05      881.54     89.18 o 
   8   9 -13      387.28      328.61     86.00 o 
   1  10 -13      144.41      112.45     35.97 o 
   3  10 -13      359.82      375.09     62.60 o 
   5  10 -13      394.62      362.18     72.15 o 
   7  10 -13      379.36      414.42     76.33 o 
   9  10 -13       35.78       43.65     73.54 o 
   2  11 -13       48.15      -10.25     37.50 o 
   4  11 -13     1522.85     1684.24    111.99 o 
   6  11 -13     1375.05     1347.75    125.85 o 
   8  11 -13      119.80      142.99     65.75 o 
  10  11 -13      647.24      629.89    116.64 o 
   1  12 -13      535.25      492.86     69.23 o 
   3  12 -13      845.60      793.98     88.50 o 
   5  12 -13      610.76      497.79    102.25 o 
   7  12 -13      798.27      894.65    152.73 o 
   9  12 -13      630.63      754.41    127.69 o 
  11  12 -13      121.56      231.70     99.85 o 
   2  13 -13       11.43       37.22     42.34 o 
   4  13 -13      327.76      259.92     89.03 o 
   6  13 -13      208.89       76.71     66.39 o 
   8  13 -13      626.60      946.02    167.30 o 
  10  13 -13       96.12      111.04    116.42 o 
   1  14 -13      183.10      189.37     56.73 o 
   3  14 -13      712.68      471.87    128.51 o 
   5  14 -13        9.93        7.17     54.84 o 
   7  14 -13      156.72      110.24     77.17 o 
   2  15 -13      520.03      536.70     93.51 o 
   4  15 -13      213.95      140.91     56.09 o 
   6  15 -13      282.54      160.55    109.86 o 
   1  16 -13       74.25       17.76     59.40 o 
   3  16 -13      125.28      121.02     59.53 o 
   0   0 -12   100900.33    98044.44   2944.80 o 
   0   2 -12    43665.17    42879.75    674.82 o 
   2   2 -12    22677.61    22133.21    417.31 o 
   1   3 -12     1859.72     1957.99     61.54 o 
   0   4 -12     5743.38     5676.25    167.48 o 
   2   4 -12     5845.05     5553.85    123.27 o 
   4   4 -12     4492.24     4485.56    152.88 o 
   1   5 -12     1381.30     1475.14     62.74 o 
   3   5 -12      458.07      512.22     47.19 o 
   0   6 -12     1354.37     1245.84     77.32 o 
   2   6 -12     4587.46     4431.81    117.35 o 
   4   6 -12    11457.93    11363.03    197.55 o 
   6   6 -12    11891.99    11707.25    359.26 o 
   1   7 -12     1006.87     1125.49     66.98 o 
   3   7 -12      530.24      510.81     54.12 o 
   5   7 -12      228.75      230.92     42.38 o 
   0   8 -12    11646.86    11297.98    267.85 o 
   2   8 -12     9422.27     9374.21    204.60 o 
   4   8 -12    11287.66    11411.78    208.43 o 
   6   8 -12    10494.74    10629.85    230.55 o 
   8   8 -12     6337.77     5426.48    348.68 o 
   1   9 -12      778.28      877.51     63.69 o 
   3   9 -12      116.51      115.07     39.78 o 
   5   9 -12      263.71      278.66     46.79 o 
   7   9 -12      694.61      673.60     81.28 o 
   0  10 -12    10775.37    10280.69    268.97 o 
   2  10 -12     7904.12     8020.73    241.52 o 
   4  10 -12    13109.20    13431.33    264.95 o 
   6  10 -12     9156.20     8823.32    236.22 o 
   8  10 -12      767.13      850.53    105.58 o 
  10  10 -12      197.52       26.02     98.13 o 
   1  11 -12      327.71      366.42     48.23 o 
   3  11 -12       39.23       15.03     38.79 o 
   5  11 -12      333.70      480.35     69.24 o 
   7  11 -12       79.41       50.18     56.02 o 
   9  11 -12      988.21     1196.15    139.15 o 
   0  12 -12     1052.87      959.86    116.45 o 
   2  12 -12     3448.80     3536.26    130.30 o 
   4  12 -12     6031.71     6681.08    205.62 o 
   6  12 -12     3491.66     3794.95    188.65 o 
   8  12 -12     1970.75     2379.62    172.52 o 
  10  12 -12     1993.50     2057.83    190.15 o 
  12  12 -12     1492.29     1564.29    248.82 o 
   1  13 -12       29.62       31.93     41.09 o 
   3  13 -12      247.77      350.12     61.80 o 
   5  13 -12     1013.74     1044.73    117.55 o 
   7  13 -12        3.92       -2.22     58.07 o 
   9  13 -12      854.87      868.92    120.79 o 
  11  13 -12      625.60      941.14    146.37 o 
   0  14 -12      477.89      539.62    101.40 o 
   2  14 -12     1451.26     1589.50    119.58 o 
   4  14 -12     2023.60     2196.47    163.88 o 
   6  14 -12     2454.51     2631.91    215.27 o 
   8  14 -12     2165.58     2448.50    205.63 o 
   1  15 -12       29.98       86.64     48.38 o 
   3  15 -12      147.27      119.58     49.27 o 
   5  15 -12      533.75      210.25    110.09 o 
   7  15 -12       20.41       10.21     73.32 o 
   0  16 -12     1845.85     1945.48    204.37 o 
   2  16 -12     2085.20     2104.51    155.70 o 
   4  16 -12     1649.31     1757.20    159.31 o 
   1  17 -12      225.71      198.00     71.09 o 
   1   2 -11     1142.07     1101.92     45.72 o 
   2   3 -11     1025.42      988.26     45.42 o 
   1   4 -11      293.17      243.06     27.58 o 
   3   4 -11     2195.52     2091.75     63.90 o 
   2   5 -11     1803.87     1780.40     62.91 o 
   4   5 -11      701.18      710.80     43.68 o 
   1   6 -11      300.11      325.32     37.92 o 
   3   6 -11     2935.28     2866.81    102.61 o 
   5   6 -11     1452.48     1487.81     69.53 o 
   2   7 -11     2776.60     2865.83    103.59 o 
   4   7 -11     2092.41     2041.90     86.31 o 
   6   7 -11     3085.36     3044.96    106.88 o 
   1   8 -11     2430.90     2473.31     92.61 o 
   3   8 -11     2265.35     2451.67    100.04 o 
   5   8 -11      269.01      307.07     45.71 o 
   7   8 -11     1934.35     1862.70     90.56 o 
   2   9 -11     6598.56     6297.29    163.16 o 
   4   9 -11      252.10      255.68     41.94 o 
   6   9 -11      122.55      128.91     44.61 o 
   8   9 -11      599.06      633.90     81.74 o 
   1  10 -11      122.48      225.23     38.89 o 
   3  10 -11      414.18      383.82     55.26 o 
   5  10 -11      229.44      197.13     51.48 o 
   7  10 -11      271.37      140.96     56.43 o 
   9  10 -11      713.67      765.22     94.56 o 
   2  11 -11     1569.42     1567.78    100.03 o 
   4  11 -11      657.15      724.30     77.41 o 
   6  11 -11        0.90        4.43     46.89 o 
   8  11 -11      296.38      394.10     90.86 o 
  10  11 -11      646.93      693.16     98.27 o 
   1  12 -11      427.68      457.34     56.68 o 
   3  12 -11     1377.76     1420.44    107.18 o 
   5  12 -11      846.40      860.15     88.55 o 
   7  12 -11      369.87      402.07     85.91 o 
   9  12 -11      217.29      190.43     74.03 o 
  11  12 -11      152.65       85.44     79.54 o 
   2  13 -11     1409.63     1458.64    101.26 o 
   4  13 -11     1675.11     1829.94    119.68 o 
   6  13 -11      288.55      258.27     71.49 o 
   8  13 -11      805.45      854.05    121.23 o 
  10  13 -11       81.19      101.88     77.03 o 
   1  14 -11      372.80      380.19     63.43 o 
   3  14 -11      175.19      269.29     57.46 o 
   5  14 -11      383.83      201.56     61.73 o 
   7  14 -11      168.48      123.53     64.71 o 
   9  14 -11      244.18      201.53     95.10 o 
   2  15 -11      607.35      480.76     70.42 o 
   4  15 -11      158.09      165.56     58.34 o 
   6  15 -11       59.66       70.13     62.44 o 
   8  15 -11        0.55      -81.64     81.64 o 
   1  16 -11      139.31      111.89     47.47 o 
   3  16 -11       22.70       66.33     46.05 o 
   5  16 -11      150.98       26.53     47.52 o 
   7  16 -11      338.33      123.35    151.81 o 
   2  17 -11      262.51      184.96     58.54 o 
   4  17 -11      308.71      127.08     74.79 o 
   1   1 -10    41695.24    41812.93    590.99 o 
   0   2 -10     1709.70     1775.93     90.52 o 
   1   3 -10    16041.53    15041.35    182.60 o 
   3   3 -10    30524.33    30662.05    421.23 o 
   0   4 -10    11450.78    11167.98    229.06 o 
   2   4 -10     3039.75     3118.95     78.58 o 
   1   5 -10    11923.73    11348.20    164.58 o 
   3   5 -10    13965.51    13930.41    188.67 o 
   5   5 -10    16319.00    16306.89    309.70 o 
   0   6 -10     3197.66     3192.59    152.36 o 
   2   6 -10      933.71      894.06     54.79 o 
   4   6 -10      398.52      351.20     33.67 o 
   1   7 -10    11858.90    11316.76    194.70 o 
   3   7 -10     7847.62     7531.35    153.47 o 
   5   7 -10    11873.11    11941.37    199.78 o 
   7   7 -10    10090.37    10407.26    287.34 o 
   0   8 -10     4682.21     4369.75    178.53 o 
   2   8 -10     1319.81     1358.48     80.18 o 
   4   8 -10        9.70       27.43     24.09 o 
   6   8 -10     1219.07     1214.87     69.06 o 
   1   9 -10     4784.20     4729.53    126.28 o 
   3   9 -10    14254.98    13789.06    231.56 o 
   5   9 -10    11547.27    11769.76    202.93 o 
   7   9 -10     8904.03     9126.18    225.29 o 
   9   9 -10     3800.05     3931.42    228.35 o 
   0  10 -10    12846.94    12406.47    286.09 o 
   2  10 -10     2329.32     2324.87     99.88 o 
   4  10 -10     1284.38     1379.67     77.87 o 
   6  10 -10     3253.96     3249.09    123.68 o 
   8  10 -10      158.34       62.54     55.52 o 
   1  11 -10     3222.08     3381.13    105.18 o 
   3  11 -10    14887.41    14418.92    291.16 o 
   5  11 -10    13082.27    13374.48    265.39 o 
   7  11 -10     2510.74     2552.68    141.28 o 
   9  11 -10      544.01      565.49     92.52 o 
  11  11 -10     2285.80     2413.85    207.16 o 
   0  12 -10      776.38      810.86    102.11 o 
   2  12 -10      147.94      144.84     41.32 o 
   4  12 -10      198.24      237.25     55.24 o 
   6  12 -10      229.80      262.25     56.60 o 
   8  12 -10       55.62       70.05     57.14 o 
  10  12 -10       47.99       21.48     59.33 o 
   1  13 -10     9148.80     9185.33    224.28 o 
   3  13 -10     2892.16     3077.89    139.31 o 
   5  13 -10     4956.26     5229.15    182.31 o 
   7  13 -10     4032.98     4154.01    202.72 o 
   9  13 -10      953.43     1103.79    123.46 o 
  11  13 -10     1533.72     1612.84    143.76 o 
   0  14 -10      932.14     1015.26    119.30 o 
   2  14 -10      430.15      530.60     71.25 o 
   4  14 -10      794.68      959.68    103.49 o 
   6  14 -10      295.71      182.08     77.83 o 
   8  14 -10      190.36      207.42     91.40 o 
  10  14 -10       65.23       59.45     77.21 o 
   1  15 -10     1171.41     1351.46    107.99 o 
   3  15 -10     2927.17     2786.20    149.92 o 
   5  15 -10     2755.30     2840.93    210.41 o 
   7  15 -10     2128.31     2465.73    218.26 o 
   9  15 -10     1700.40     1605.50    186.24 o 
   0  16 -10      429.96      328.92     94.72 o 
   2  16 -10       12.38        4.39     42.00 o 
   4  16 -10       18.25      -23.11     40.81 o 
   6  16 -10        8.78       19.08     62.77 o 
   8  16 -10       39.81       43.77     96.95 o 
   1  17 -10     1175.76     1747.09    160.96 o 
   3  17 -10     1154.82      489.15    241.74 o 
   5  17 -10      613.01      247.10    185.79 o 
   0  18 -10     1486.88      640.78    417.45 o 
   2  18 -10       84.09       51.66     52.85 o 
   1   2  -9     1750.02     1826.88     47.67 o 
   2   3  -9     7677.62     7496.23    113.05 o 
   1   4  -9     9942.93    10033.35    133.41 o 
   3   4  -9    11629.81    11786.85    162.76 o 
   2   5  -9     3675.91     3480.28     80.80 o 
   4   5  -9      356.16      413.94     35.85 o 
   1   6  -9     2293.69     2138.16     68.28 o 
   3   6  -9     1029.70     1027.78     54.18 o 
   5   6  -9      181.84      177.37     27.10 o 
   2   7  -9     1555.08     1633.27     58.02 o 
   4   7  -9     2996.95     2983.07     93.26 o 
   6   7  -9     1758.37     1744.24     74.59 o 
   1   8  -9      104.83      104.48     24.24 o 
   3   8  -9     1716.48     1734.34     73.40 o 
   5   8  -9      540.54      584.57     51.26 o 
   7   8  -9     1146.68     1153.28     73.64 o 
   2   9  -9       34.85        0.60     23.32 o 
   4   9  -9      156.39      226.22     34.81 o 
   6   9  -9     1581.80     1545.59     78.86 o 
   8   9  -9      310.02      244.38     59.26 o 
   1  10  -9     4165.55     3973.10    105.44 o 
   3  10  -9     1110.31     1102.90     70.16 o 
   5  10  -9     1581.71     1667.83     88.99 o 
   7  10  -9      932.89     1091.00     82.18 o 
   9  10  -9       44.30       36.04     54.30 o 
   2  11  -9     1389.21     1475.26     87.99 o 
   4  11  -9      597.36      592.81     65.30 o 
   6  11  -9     2809.14     3051.98    123.14 o 
   8  11  -9       69.91       79.12     54.10 o 
  10  11  -9        2.58      -20.06     54.36 o 
   1  12  -9      695.85      688.33     61.32 o 
   3  12  -9      135.22      110.07     41.64 o 
   5  12  -9      532.34      495.28     64.06 o 
   7  12  -9     2557.99     2816.18    148.27 o 
   9  12  -9      506.95      638.97     98.26 o 
  11  12  -9       55.28      -12.96     58.30 o 
   2  13  -9        0.05       -1.27     36.06 o 
   4  13  -9      355.02      269.39     54.47 o 
   6  13  -9      360.18      330.59     64.03 o 
   8  13  -9     1171.80     1479.36    133.38 o 
  10  13  -9      200.90      190.94     77.81 o 
  12  13  -9      351.05      486.18    106.58 o 
   1  14  -9       72.72      134.71     47.71 o 
   3  14  -9      118.50      168.89     48.30 o 
   5  14  -9      388.21      368.77     64.81 o 
   7  14  -9      844.17      854.92    108.33 o 
   9  14  -9      170.51      201.33     80.54 o 
  11  14  -9      530.20      453.99    117.32 o 
   2  15  -9      216.74      148.85     48.53 o 
   4  15  -9       65.23      129.47     56.35 o 
   6  15  -9      649.00      365.29    158.67 o 
   8  15  -9      545.07      546.28    106.84 o 
  10  15  -9      131.57      162.01     99.87 o 
   1  16  -9      200.72      206.68     57.51 o 
   3  16  -9      225.88      126.65     64.39 o 
   5  16  -9       66.68       -4.53     53.84 o 
   7  16  -9      708.35      582.69    139.27 o 
   9  16  -9      100.33      100.26     89.10 o 
   2  17  -9     1494.03      942.44    415.60 o 
   4  17  -9       79.01       62.70     48.78 o 
   6  17  -9      124.27       91.95     71.82 o 
   1  18  -9      214.15      151.60     65.19 o 
   3  18  -9      223.69       93.87     57.69 o 
   0   0  -8     6816.23     6145.33    353.17 o 
   0   2  -8    19152.61    18376.16    314.51 o 
   2   2  -8    20698.37    20139.91    307.22 o 
   1   3  -8     1010.91      827.20     32.56 o 
   0   4  -8    41349.97    42258.99    600.32 o 
   2   4  -8    33875.69    32993.99    343.08 o 
   4   4  -8    34390.44    34304.29    449.76 o 
   1   5  -8     5254.48     5085.11     80.07 o 
   3   5  -8      203.18      215.84     23.20 o 
   0   6  -8    30561.56    30823.97    494.22 o 
   2   6  -8    23957.41    23068.88    249.62 o 
   4   6  -8    16105.31    15309.87    208.33 o 
   6   6  -8    10325.20     9972.35    240.26 o 
   1   7  -8     1233.26     1303.11     51.12 o 
   3   7  -8      213.84      223.25     28.05 o 
   5   7  -8      763.90      817.17     42.78 o 
   0   8  -8    16048.48    15658.78    269.64 o 
   2   8  -8    12369.31    12249.74    176.80 o 
   4   8  -8    11502.13    11604.90    182.97 o 
   6   8  -8    10306.58    10526.31    179.54 o 
   8   8  -8     9543.73     9803.38    305.05 o 
   1   9  -8      862.18      950.10     53.14 o 
   3   9  -8      184.14      181.09     30.59 o 
   5   9  -8      432.93      397.00     39.89 o 
   7   9  -8       22.17      -12.39     28.42 o 
   0  10  -8    23491.25    22756.67    368.01 o 
   2  10  -8    11257.32    11090.42    187.64 o 
   4  10  -8     2382.05     2387.14     84.20 o 
   6  10  -8     5312.62     5235.56    150.03 o 
   8  10  -8     8143.90     8185.11    237.63 o 
  10  10  -8     9804.84    10652.01    492.34 o 
   1  11  -8     9393.47     9383.87    156.33 o 
   3  11  -8     1277.85     1323.46     78.00 o 
   5  11  -8     3400.84     3478.94    123.92 o 
   7  11  -8       44.55       23.59     42.03 o 
   9  11  -8      390.89      448.63     79.68 o 
   0  12  -8     6838.69     7069.28    217.67 o 
   2  12  -8     7698.66     7724.95    176.38 o 
   4  12  -8     6210.04     6341.85    173.09 o 
   6  12  -8     3788.88     3739.34    138.00 o 
   8  12  -8     5495.10     5779.28    208.19 o 
  10  12  -8     4268.95     4400.70    193.11 o 
  12  12  -8     1162.12     1198.85    197.40 o 
   1  13  -8     1622.51     1663.00     81.09 o 
   3  13  -8      489.48      527.72     63.09 o 
   5  13  -8      894.87      975.61     85.62 o 
   7  13  -8      278.63      252.45     61.75 o 
   9  13  -8     1179.90     1190.46    121.21 o 
  11  13  -8      253.78      257.62     94.25 o 
   0  14  -8    18840.82    19484.54    416.63 o 
   2  14  -8     4310.36     4384.64    144.64 o 
   4  14  -8     4251.86     4529.80    166.36 o 
   6  14  -8     2840.51     3157.89    145.78 o 
   8  14  -8     2944.20     2898.16    175.58 o 
  10  14  -8     2011.99     2322.76    191.80 o 
  12  14  -8      556.25      505.99    126.66 o 
   1  15  -8      225.84      146.63     46.77 o 
   3  15  -8      214.59      236.89     51.85 o 
   5  15  -8      138.00      140.46     60.03 o 
   7  15  -8       47.83       68.03     64.02 o 
   9  15  -8     1260.81     1477.76    166.29 o 
  11  15  -8       81.30      179.01     98.61 o 
   0  16  -8     5212.62     5458.20    288.62 o 
   2  16  -8     1856.47     1954.90    142.33 o 
   4  16  -8     1969.89     2384.62    165.16 o 
   6  16  -8     2764.94     3160.88    196.89 o 
   8  16  -8     1481.08     1505.69    169.62 o 
  10  16  -8      933.46     1139.43    165.68 o 
   1  17  -8     2085.10     1743.79    592.52 o 
   3  17  -8      225.37       86.20     61.91 o 
   5  17  -8      387.69      161.51    104.03 o 
   7  17  -8        1.05       25.12     78.48 o 
   0  18  -8     1298.04      102.36    120.94 o 
   2  18  -8     1724.40      331.18    405.24 o 
   4  18  -8     2039.07      388.02    468.39 o 
   1   2  -7      401.85      362.56     23.25 o 
   2   3  -7      214.83      311.47     25.63 o 
   1   4  -7     9655.95    10312.59    127.47 o 
   3   4  -7    13159.71    13698.69    179.72 o 
   2   5  -7     1511.37     1485.41     42.56 o 
   4   5  -7     1005.13     1165.27     41.35 o 
   1   6  -7      918.22      864.07     40.32 o 
   3   6  -7     4725.45     4647.48     92.92 o 
   5   6  -7     1917.04     2049.22     58.35 o 
   2   7  -7     3340.96     3281.41     78.84 o 
   4   7  -7     5216.00     5238.92     96.08 o 
   6   7  -7     4690.89     4873.17    100.81 o 
   1   8  -7      780.45      795.54     49.35 o 
   3   8  -7     3775.37     3607.49     91.55 o 
   5   8  -7      713.51      745.60     45.67 o 
   7   8  -7     2508.04     2604.27     81.75 o 
   2   9  -7     1491.05     1550.20     63.71 o 
   4   9  -7       81.19       65.22     22.16 o 
   6   9  -7      578.80      615.49     50.15 o 
   8   9  -7      458.64      489.42     61.11 o 
   1  10  -7     1134.16     1149.91     57.84 o 
   3  10  -7     2675.97     2706.62     86.26 o 
   5  10  -7      212.22      218.56     38.18 o 
   7  10  -7     1632.44     1668.48     77.29 o 
   9  10  -7      318.42      352.73     59.67 o 
   2  11  -7    11390.05    11092.59    206.26 o 
   4  11  -7      958.89      936.46     69.81 o 
   6  11  -7      232.64      273.92     42.13 o 
   8  11  -7       19.19        3.17     38.20 o 
  10  11  -7      110.49      131.31     68.18 o 
   1  12  -7      230.53      270.00     37.69 o 
   3  12  -7     3009.43     3089.60    110.03 o 
   5  12  -7       58.21       95.99     34.92 o 
   7  12  -7     1559.01     1636.84    102.54 o 
   9  12  -7      438.50      339.88     75.16 o 
  11  12  -7      123.69       63.74     73.92 o 
   2  13  -7     2691.60     2625.95    101.72 o 
   4  13  -7      121.86      132.17     39.42 o 
   6  13  -7       99.81       98.23     48.41 o 
   8  13  -7      154.56      143.77     67.77 o 
  10  13  -7       77.60      -21.15     68.39 o 
  12  13  -7       81.76       20.16     78.41 o 
   1  14  -7      861.97      977.59     75.61 o 
   3  14  -7      647.20      717.31     67.63 o 
   5  14  -7      104.69       82.80     45.33 o 
   7  14  -7      366.42      435.58     95.17 o 
   9  14  -7      372.10      297.91     93.11 o 
  11  14  -7      120.26      165.83     89.84 o 
  13  14  -7       61.42       90.38     97.22 o 
   2  15  -7     1061.01     1157.40     84.06 o 
   4  15  -7      153.00      172.63     54.50 o 
   6  15  -7       37.10      111.06     64.66 o 
   8  15  -7       82.23       20.71     72.07 o 
  10  15  -7       45.44       83.42     80.93 o 
  12  15  -7       60.12      243.64    104.58 o 
   1  16  -7      335.45      309.26     55.59 o 
   3  16  -7      459.95      415.06     68.61 o 
   5  16  -7      484.62      586.45     98.71 o 
   7  16  -7     1234.08     1513.39    184.49 o 
   9  16  -7       76.55       11.69     77.19 o 
   2  17  -7      157.47       55.37     45.56 o 
   4  17  -7      254.92       68.63     59.50 o 
   6  17  -7      386.37      297.58     96.43 o 
   8  17  -7       84.10      155.84     83.80 o 
   1  18  -7      116.01        2.47     52.09 o 
   3  18  -7      238.64       87.83     75.42 o 
   5  18  -7       15.97       46.37     51.82 o 
   2  19  -7       67.43      -11.07     59.75 o 
   1   1  -6     2375.39     2665.80     66.42 o 
   0   2  -6     7762.53     7974.37    192.72 o 
   1   3  -6    55090.62    55526.05    471.10 o 
   3   3  -6    25384.49    23190.20    304.02 o 
   0   4  -6    27626.66    29233.48    391.29 o 
   2   4  -6     7336.14     7556.22    111.03 o 
   1   5  -6    59683.17    59967.76    492.77 o 
   3   5  -6    27980.04    27159.94    271.27 o 
   5   5  -6    22521.59    21257.69    329.22 o 
   0   6  -6      211.31      238.91     37.57 o 
   2   6  -6      963.49      914.76     31.85 o 
   4   6  -6     2470.39     2726.72     63.90 o 
   1   7  -6    40979.61    41074.17    394.05 o 
   3   7  -6    17512.32    17473.23    221.30 o 
   5   7  -6    11452.49    11506.60    156.53 o 
   7   7  -6     8403.66     7980.00    190.79 o 
   0   8  -6    18102.43    18475.44    293.11 o 
   2   8  -6     1554.35     1653.03     57.60 o 
   4   8  -6       57.75       75.52     18.85 o 
   6   8  -6      333.57      355.95     35.81 o 
   1   9  -6    19151.29    19192.81    238.24 o 
   3   9  -6     9028.53     8783.31    150.81 o 
   5   9  -6     4291.29     4139.56     91.54 o 
   7   9  -6     8823.12     8582.90    172.03 o 
   9   9  -6    20964.18    20326.64    496.27 o 
   0  10  -6     6516.71     6620.82    167.97 o 
   2  10  -6     1547.21     1584.67     65.88 o 
   4  10  -6      679.16      687.02     55.24 o 
   6  10  -6     1230.40     1283.90     68.45 o 
   8  10  -6      994.47     1034.84     84.21 o 
   1  11  -6    20508.66    20371.34    243.93 o 
   3  11  -6     2040.56     1944.16     84.22 o 
   5  11  -6      736.23      853.99     65.50 o 
   7  11  -6     8718.31     8695.94    190.38 o 
   9  11  -6    16275.27    16456.23    325.74 o 
  11  11  -6     6571.18     6640.82    337.44 o 
   0  12  -6     6589.15     6500.92    202.04 o 
   2  12  -6      362.28      398.90     50.07 o 
   4  12  -6       16.15       32.73     29.72 o 
   6  12  -6      319.77      296.97     45.36 o 
   8  12  -6      398.67      435.63     70.09 o 
  10  12  -6      600.67      765.62     92.28 o 
   1  13  -6     7127.87     6889.77    152.62 o 
   3  13  -6     8454.78     8283.45    187.57 o 
   5  13  -6     3722.61     3847.31    129.24 o 
   7  13  -6     3611.92     3742.35    160.45 o 
   9  13  -6     3123.14     3302.53    158.16 o 
  11  13  -6     2280.90     2035.09    178.71 o 
  13  13  -6      462.88      562.94    255.18 o 
   0  14  -6      973.32      945.52     99.24 o 
   2  14  -6      177.44      219.50     43.33 o 
   4  14  -6     1455.13     1515.16     95.96 o 
   6  14  -6       36.78       42.28     48.63 o 
   8  14  -6      202.52      253.36     66.31 o 
  10  14  -6      442.93      416.77    100.29 o 
  12  14  -6      434.17      493.41    103.67 o 
   1  15  -6     5582.92     6058.21    170.85 o 
   3  15  -6     4473.81     4561.87    157.85 o 
   5  15  -6     2996.89     3310.65    157.96 o 
   7  15  -6     3447.90     3536.32    184.18 o 
   9  15  -6     2149.97     2281.59    202.47 o 
  11  15  -6      702.37      671.62    203.62 o 
   0  16  -6      919.40      952.39    136.74 o 
   2  16  -6       94.07      101.40     45.16 o 
   4  16  -6       24.21       50.68     44.13 o 
   6  16  -6       17.92       -4.01     64.02 o 
   8  16  -6       25.19      -10.75     59.74 o 
  10  16  -6        2.72       38.86     78.29 o 
   1  17  -6     3198.50     3168.48    305.87 o 
   3  17  -6     2112.77     2443.69    219.40 o 
   5  17  -6     3047.98     3408.80    281.13 o 
   7  17  -6     1750.53      647.59    527.46 o 
   9  17  -6      818.20      430.51    449.45 o 
   0  18  -6     4207.75     5025.18    549.69 o 
   2  18  -6      376.91       67.87     73.23 o 
   4  18  -6      119.83       45.73     50.99 o 
   6  18  -6      128.70       86.50     69.19 o 
   1  19  -6      723.20      140.96    181.39 o 
   3  19  -6     1066.45      397.82    252.35 o 
   1   2  -5     3841.14     3761.23     62.27 o 
   2   3  -5     6863.17     7194.73     93.67 o 
   1   4  -5      782.12      794.50     27.26 o 
   3   4  -5     7583.19     7696.98    104.85 o 
   2   5  -5     1140.57     1336.58     43.11 o 
   4   5  -5     1235.43     1119.14     40.18 o 
   1   6  -5      810.43      851.97     37.81 o 
   3   6  -5     2333.38     2086.63     61.06 o 
   5   6  -5      839.78      740.91     36.83 o 
   2   7  -5    13887.86    14273.85    179.63 o 
   4   7  -5     7042.65     6986.15    118.26 o 
   6   7  -5     2978.03     3092.49     80.25 o 
   1   8  -5    10303.20    10761.51    154.68 o 
   3   8  -5     6625.77     6661.44    122.18 o 
   5   8  -5      576.47      563.98     39.10 o 
   7   8  -5     1251.93     1283.08     61.08 o 
   2   9  -5     6571.37     6938.82    129.48 o 
   4   9  -5      451.09      422.05     33.64 o 
   6   9  -5     1478.59     1545.28     67.43 o 
   8   9  -5      187.94      180.81     45.73 o 
   1  10  -5       21.34       18.26     18.97 o 
   3  10  -5      173.71      140.64     29.67 o 
   5  10  -5      332.03      403.42     43.18 o 
   7  10  -5     1429.03     1523.32     77.14 o 
   9  10  -5     1065.84     1150.57    105.70 o 
   2  11  -5     1508.77     1519.83     73.55 o 
   4  11  -5     1606.20     1579.99     76.09 o 
   6  11  -5     1882.52     1911.22     81.67 o 
   8  11  -5     1859.27     1885.09    113.78 o 
  10  11  -5      113.39      126.34     59.62 o 
   1  12  -5     3381.64     3394.64     95.84 o 
   3  12  -5     2196.36     2138.35     89.95 o 
   5  12  -5     3164.59     3107.07    116.37 o 
   7  12  -5     1219.20     1385.59    107.03 o 
   9  12  -5      315.34      276.19     63.20 o 
  11  12  -5      155.59      218.50     72.87 o 
   2  13  -5     1145.21     1175.79     75.11 o 
   4  13  -5     1410.85     1452.96     89.48 o 
   6  13  -5     1230.14     1183.26     94.46 o 
   8  13  -5      147.50      181.81     58.80 o 
  10  13  -5      558.50      592.31     87.38 o 
  12  13  -5       64.43       89.18     64.98 o 
   1  14  -5      232.75      211.57     47.38 o 
   3  14  -5      980.49      941.85     82.47 o 
   5  14  -5       65.31       78.20     48.04 o 
   7  14  -5     1242.17     1195.34    112.31 o 
   9  14  -5      357.90      299.79     74.17 o 
  11  14  -5      308.73      236.57     72.61 o 
  13  14  -5       82.83       65.31     85.87 o 
   2  15  -5      183.23      224.63     53.66 o 
   4  15  -5      288.85      331.90     67.18 o 
   6  15  -5      339.75      272.78     74.44 o 
   8  15  -5      415.32      476.88     82.56 o 
  10  15  -5       82.60       91.33     62.01 o 
  12  15  -5      257.25      165.83     86.45 o 
   1  16  -5      283.01      266.40     57.02 o 
   3  16  -5      908.86      935.35     90.14 o 
   5  16  -5      367.96      361.48     75.41 o 
   7  16  -5      711.93      705.45    133.51 o 
   9  16  -5      234.43      183.18     94.64 o 
  11  16  -5       65.75       97.18    108.89 o 
   2  17  -5     1225.35      526.88    206.12 o 
   4  17  -5       78.56       47.08     54.10 o 
   6  17  -5       30.26       43.07     73.39 o 
   8  17  -5      125.90       21.01    110.49 o 
  10  17  -5       77.61      121.32    115.50 o 
   1  18  -5      736.70       98.01    172.67 o 
   3  18  -5      404.78       99.23     69.71 o 
   5  18  -5      107.55       86.12     73.97 o 
   7  18  -5      212.70      238.91    113.44 o 
   2  19  -5       64.91      -20.39     43.23 o 
   4  19  -5       20.06       26.96     67.80 o 
   0   0  -4    92301.55   103772.69   2961.74 o 
   0   2  -4    31031.89    32069.16    439.24 o 
   2   2  -4    14437.43    13957.55    213.98 o 
   1   3  -4      811.08      840.19     26.84 o 
   0   4  -4    75750.63    76738.88    971.15 o 
   2   4  -4    39128.12    39415.15    347.53 o 
   4   4  -4    81797.96    84472.48    979.94 o 
   1   5  -4     6096.93     6329.26    102.00 o 
   3   5  -4      881.14      819.15     33.10 o 
   0   6  -4    48308.96    47463.11    654.55 o 
   2   6  -4    51215.95    52028.89    465.55 o 
   4   6  -4    26134.45    25855.52    280.54 o 
   6   6  -4    18691.32    17715.99    299.60 o 
   1   7  -4      234.11      297.85     27.28 o 
   3   7  -4     2077.41     2198.17     59.69 o 
   5   7  -4     1175.79     1288.41     50.45 o 
   0   8  -4     3560.54     3160.13     98.83 o 
   2   8  -4    31659.25    31377.04    341.88 o 
   4   8  -4    14520.44    14089.91    174.65 o 
   6   8  -4     8923.20     8392.74    155.36 o 
   8   8  -4    14287.95    13799.99    362.08 o 
   1   9  -4     5815.52     5838.93    108.94 o 
   3   9  -4      889.33      911.65     46.82 o 
   5   9  -4     2439.86     2552.86     81.36 o 
   7   9  -4     4754.79     4638.14    127.84 o 
   0  10  -4     9734.99     9450.99    199.77 o 
   2  10  -4    10489.28     9856.75    162.25 o 
   4  10  -4    10407.56     9995.47    176.66 o 
   6  10  -4     6027.15     5896.71    132.73 o 
   8  10  -4     9387.54     8975.78    246.98 o 
  10  10  -4    14592.63    14048.62    477.81 o 
   1  11  -4     8137.75     7885.84    130.49 o 
   3  11  -4      791.72      786.41     60.12 o 
   5  11  -4     3220.31     3200.04    105.10 o 
   7  11  -4       72.06       95.75     43.92 o 
   9  11  -4     1841.01     1976.93    126.98 o 
   0  12  -4    22439.83    22669.40    413.50 o 
   2  12  -4     7415.49     7413.42    173.02 o 
   4  12  -4     6631.36     6195.44    169.34 o 
   6  12  -4    10059.20    10005.28    249.80 o 
   8  12  -4     7937.53     8260.68    232.37 o 
  10  12  -4     5110.78     5228.44    210.50 o 
  12  12  -4     1672.17     1884.42    214.95 o 
   1  13  -4      805.33      793.07     71.00 o 
   3  13  -4      482.43      490.68     67.65 o 
   5  13  -4      298.72      271.92     57.66 o 
   7  13  -4      675.19      690.05     85.01 o 
   9  13  -4      733.85      776.24     91.94 o 
  11  13  -4     1084.00     1279.70    128.46 o 
   0  14  -4    15529.82    16152.16    387.37 o 
   2  14  -4     9405.66     9206.92    211.71 o 
   4  14  -4     5885.75     5695.66    191.13 o 
   6  14  -4     3912.71     4114.04    182.32 o 
   8  14  -4     2392.91     2420.49    137.87 o 
  10  14  -4     2295.21     2481.96    147.21 o 
  12  14  -4     1904.45     1935.00    195.85 o 
  14  14  -4      866.02     1272.69    241.90 o 
   1  15  -4       49.46       34.55     40.56 o 
   3  15  -4      308.14      228.05     52.75 o 
   5  15  -4      570.19      706.57     98.48 o 
   7  15  -4      279.09      307.93     77.34 o 
   9  15  -4      571.95      621.05     90.77 o 
  11  15  -4       84.89       52.03     59.32 o 
  13  15  -4       27.73       23.51     66.92 o 
   0  16  -4     2564.02     2979.16    232.59 o 
   2  16  -4     3194.53     3384.88    161.12 o 
   4  16  -4     2755.73     2715.18    150.45 o 
   6  16  -4     2307.42     2322.50    227.40 o 
   8  16  -4     2247.60     2572.36    240.11 o 
  10  16  -4      894.77      540.35    305.32 o 
  12  16  -4      837.78      352.68    321.60 o 
   1  17  -4      506.51      466.58     81.91 o 
   3  17  -4      111.02      179.39     64.16 o 
   5  17  -4      218.14      221.21     76.53 o 
   7  17  -4       13.62        9.73     72.69 o 
   9  17  -4      223.98      307.98    104.44 o 
   0  18  -4     2896.61     2764.44   1184.17 o 
   2  18  -4     1205.23     1534.20    183.79 o 
   4  18  -4      660.86      538.50    129.58 o 
   6  18  -4     1660.44     1708.22    179.22 o 
   8  18  -4     1920.41     1844.02    236.40 o 
   1  19  -4       64.09      -14.95     49.95 o 
   3  19  -4      148.50      158.62     73.19 o 
   5  19  -4      427.00      350.04     92.50 o 
   0  20  -4      693.88      331.25    355.30 o 
   1   2  -3      870.84      888.41     23.78 o 
   2   3  -3    37879.94    39642.07    357.40 o 
   1   4  -3    47174.60    49103.10    417.16 o 
   3   4  -3    21866.43    22940.26    223.78 o 
   2   5  -3    31846.66    32887.83    306.33 o 
   4   5  -3     1799.35     1748.65     50.69 o 
   1   6  -3     3115.92     3101.22     64.90 o 
   3   6  -3     2295.18     2194.75     50.88 o 
   5   6  -3     1075.74     1035.69     42.18 o 
   2   7  -3     6353.14     6217.40    105.59 o 
   4   7  -3     6485.49     6704.10    103.95 o 
   6   7  -3     8943.06     8829.56    148.08 o 
   1   8  -3     6325.96     6940.10    113.49 o 
   3   8  -3      767.50      782.20     39.76 o 
   5   8  -3     1324.10     1324.03     51.11 o 
   7   8  -3     4038.20     4060.46    123.76 o 
   2   9  -3     2869.52     3019.75     77.52 o 
   4   9  -3      191.26      222.20     25.53 o 
   6   9  -3      482.58      497.21     54.68 o 
   8   9  -3     1105.73     1226.38     92.87 o 
   1  10  -3      651.63      698.99     47.34 o 
   3  10  -3      633.31      624.67     51.33 o 
   5  10  -3     1128.67     1196.21     66.88 o 
   7  10  -3     1338.53     1534.30    102.07 o 
   9  10  -3       61.35       49.13     45.55 o 
   2  11  -3     1943.70     1888.96     86.21 o 
   4  11  -3     2119.39     2238.45     97.70 o 
   6  11  -3      654.14      569.07     68.90 o 
   8  11  -3      629.73      760.22     89.03 o 
  10  11  -3     1480.98     1471.64    121.59 o 
   1  12  -3      143.61      119.29     32.66 o 
   3  12  -3      336.82      332.30     55.50 o 
   5  12  -3      182.09      207.96     46.81 o 
   7  12  -3     2393.80     2577.96    126.99 o 
   9  12  -3     3021.87     3001.48    157.71 o 
  11  12  -3     1114.67     1272.63    123.41 o 
   2  13  -3       52.64       62.88     34.97 o 
   4  13  -3      254.83      222.27     53.52 o 
   6  13  -3       70.74      101.46     48.10 o 
   8  13  -3     1589.87     1899.64    120.78 o 
  10  13  -3      308.28      339.70     79.25 o 
  12  13  -3      722.42      739.25    117.27 o 
   1  14  -3      304.09      364.57     53.99 o 
   3  14  -3      258.95      257.80     49.96 o 
   5  14  -3       51.86       44.79     50.55 o 
   7  14  -3      179.91      190.41     58.83 o 
   9  14  -3      311.83      270.47     69.40 o 
  11  14  -3      314.34      290.83     79.86 o 
  13  14  -3      599.52      374.45    156.83 o 
   2  15  -3      585.61      572.58     69.63 o 
   4  15  -3      557.65      692.14     74.94 o 
   6  15  -3      194.29      309.34     74.09 o 
   8  15  -3      301.15      290.52     80.07 o 
  10  15  -3      439.80      262.56     98.67 o 
  12  15  -3      307.34      241.14     83.61 o 
   1  16  -3       61.03       54.70     51.45 o 
   3  16  -3      101.55       53.38     51.11 o 
   5  16  -3       73.27       45.83     75.37 o 
   7  16  -3      638.28      618.09    147.85 o 
   9  16  -3      388.59      126.41     89.12 o 
  11  16  -3      181.25      110.26     73.76 o 
   2  17  -3        0.27       10.80     49.67 o 
   4  17  -3      285.60      235.70     86.38 o 
   6  17  -3      499.85      446.93    132.93 o 
   8  17  -3      146.77      -14.59     73.45 o 
  10  17  -3       60.34        1.23     70.10 o 
   1  18  -3       10.39       95.84     55.90 o 
   3  18  -3      478.79      541.93    105.56 o 
   5  18  -3        4.07       31.12     64.03 o 
   7  18  -3      224.96      126.61     85.56 o 
   9  18  -3       19.47      -51.25     80.83 o 
   2  19  -3       67.04       70.51     69.47 o 
   4  19  -3      206.43      214.01     87.64 o 
   6  19  -3      138.40       93.72     76.20 o 
   1  20  -3      138.66       64.48     75.17 o 
   1   1  -2    77953.77    79644.59    954.25 o 
   0   2  -2       44.69       66.19     14.95 o 
   1   3  -2   101370.77   104569.94    798.68 o 
   3   3  -2    56840.28    56664.57    654.69 o 
   0   4  -2   166215.55   174999.69   2100.68 o 
   2   4  -2     5198.79     5388.61     86.67 o 
   1   5  -2    23822.90    23877.55    234.11 o 
   3   5  -2    25682.04    25176.43    266.99 o 
   5   5  -2    21531.83    20519.91    339.60 o 
   0   6  -2     2770.82     2863.49     92.73 o 
   2   6  -2     4642.71     5057.84     83.10 o 
   4   6  -2     3343.82     3378.89     80.62 o 
   1   7  -2    23538.35    23507.22    241.06 o 
   3   7  -2    19379.56    18630.65    210.78 o 
   5   7  -2    23491.25    22604.33    282.38 o 
   7   7  -2    14597.28    13437.11    388.66 o 
   0   8  -2    19335.33    19419.78    317.99 o 
   2   8  -2     1163.88     1204.99     52.85 o 
   4   8  -2      260.43      305.57     35.28 o 
   6   8  -2     1307.02     1358.43     82.19 o 
   1   9  -2    19818.66    18253.25    247.29 o 
   3   9  -2    11417.09    10714.80    189.27 o 
   5   9  -2    30099.21    31086.26    494.04 o 
   7   9  -2    21145.87    21016.97    386.46 o 
   9   9  -2     5199.25     5029.84    252.22 o 
   0  10  -2    12640.96    13296.20    293.44 o 
   2  10  -2     4165.06     4205.84    137.45 o 
   4  10  -2      241.10      243.72     38.58 o 
   6  10  -2     2250.38     2354.39    117.91 o 
   8  10  -2     1111.56     1218.88    100.48 o 
   1  11  -2     9579.72     9410.09    183.12 o 
   3  11  -2    18920.37    18346.41    323.09 o 
   5  11  -2    18251.89    17915.90    508.10 o 
   7  11  -2     6317.20     5971.85    198.94 o 
   9  11  -2     1972.29     2092.23    127.38 o 
  11  11  -2     3433.56     3499.32    320.93 o 
   0  12  -2     1036.23      940.45     93.14 o 
   2  12  -2       73.09       59.63     32.83 o 
   4  12  -2     2741.65     2847.62    114.64 o 
   6  12  -2      808.85      858.46     84.32 o 
   8  12  -2       75.52       98.07     50.03 o 
  10  12  -2      786.55      744.97     98.87 o 
   1  13  -2     7078.53     6857.46    168.98 o 
   3  13  -2    11915.38    11738.82    265.12 o 
   5  13  -2     6236.89     6275.05    192.45 o 
   7  13  -2     3598.84     3762.49    155.56 o 
   9  13  -2     3884.53     4067.05    187.31 o 
  11  13  -2     5464.42     5739.69    232.48 o 
  13  13  -2     2900.59     3257.63    311.12 o 
   0  14  -2      959.92      700.74     92.39 o 
   2  14  -2      836.57      847.42     74.89 o 
   4  14  -2      572.61      718.23     87.66 o 
   6  14  -2      103.43       62.25     47.78 o 
   8  14  -2      216.99      205.40     63.16 o 
  10  14  -2      973.71     1055.02    109.24 o 
  12  14  -2      256.72       46.25     54.60 o 
   1  15  -2     4760.69     4483.45    176.18 o 
   3  15  -2     5021.77     5031.67    188.98 o 
   5  15  -2     4401.62     4466.11    248.73 o 
   7  15  -2     3536.21     3598.14    202.80 o 
   9  15  -2     2367.06     2610.42    198.92 o 
  11  15  -2     2453.13     2780.93    246.11 o 
  13  15  -2     2155.56     2505.56    245.92 o 
   0  16  -2      300.05      378.06    108.42 o 
   2  16  -2       39.41       23.24     48.80 o 
   4  16  -2      280.03      194.66     70.45 o 
   6  16  -2      115.16       59.87     75.25 o 
   8  16  -2        0.88      -39.25     66.51 o 
  10  16  -2      404.20      104.05    130.06 o 
  12  16  -2       19.81       61.22     79.82 o 
   1  17  -2     3479.03     3510.36    185.33 o 
   3  17  -2     2963.13     2993.13    172.42 o 
   5  17  -2     2060.99     2331.14    161.90 o 
   7  17  -2     1460.68      898.81    464.95 o 
   9  17  -2     1589.86     1870.71    216.09 o 
  11  17  -2     1854.78     1095.57    405.06 o 
   0  18  -2      211.62      171.60     86.10 o 
   2  18  -2      271.46      300.41     85.55 o 
   4  18  -2       59.90       21.26     64.89 o 
   6  18  -2        8.46      -56.87     63.77 o 
   8  18  -2       78.66      -26.88     71.58 o 
   1  19  -2     1673.45     1741.93    194.80 o 
   3  19  -2     1546.25     1598.65    162.11 o 
   5  19  -2     1160.45     1052.29    155.05 o 
   7  19  -2      838.67     1087.09    166.80 o 
   0  20  -2       34.81       51.88    143.25 o 
   2  20  -2       67.30      186.64     98.37 o 
   1   2  -1      147.44      185.28     13.34 o 
   2   3  -1    13010.74    13702.63    143.36 o 
   1   4  -1     1785.95     1816.84     37.67 o 
   3   4  -1     4265.85     4256.36     73.03 o 
   2   5  -1      521.64      579.38     46.68 o 
   4   5  -1     2265.57     2268.52     63.84 o 
   1   6  -1      535.92      616.52     32.53 o 
   3   6  -1     4471.00     4377.10     99.48 o 
   5   6  -1     1926.06     1730.56     80.59 o 
   2   7  -1    45410.60    48922.52    550.18 o 
   4   7  -1     7630.16     7808.05    179.60 o 
   6   7  -1     7266.26     7559.91    186.98 o 
   1   8  -1      156.60       86.05     23.09 o 
   3   8  -1     2024.45     1920.85     74.20 o 
   5   8  -1      838.79      775.61     67.76 o 
   7   8  -1     1164.86     1122.47     79.81 o 
   2   9  -1     4289.43     4559.93    119.52 o 
   4   9  -1      783.50      927.17     67.51 o 
   6   9  -1      404.92      441.56     58.86 o 
   8   9  -1     1295.41     1181.30     92.62 o 
   1  10  -1     2325.48     2381.78     79.43 o 
   3  10  -1     1073.22     1117.80     68.42 o 
   5  10  -1      111.35       71.17     33.08 o 
   7  10  -1      749.76      834.14     84.74 o 
   9  10  -1      275.44      289.75     63.48 o 
   2  11  -1      856.56     1099.60     74.90 o 
   4  11  -1     4606.28     4737.39    147.99 o 
   6  11  -1     1058.26     1077.20     93.34 o 
   8  11  -1     1024.99     1066.88    102.37 o 
  10  11  -1     3191.18     3309.02    161.72 o 
   1  12  -1      195.85      168.06     37.72 o 
   3  12  -1      646.86      615.90     68.28 o 
   5  12  -1     1218.54     1085.41     90.36 o 
   7  12  -1      738.44      638.22     84.47 o 
   9  12  -1      871.29      995.52    106.95 o 
  11  12  -1     1338.68     1288.00    122.63 o 
   2  13  -1      686.00      774.36     68.36 o 
   4  13  -1     1440.08     1356.67     95.55 o 
   6  13  -1      815.46      931.30     88.25 o 
   8  13  -1      542.15      601.46     79.05 o 
  10  13  -1      309.81      323.29     76.41 o 
  12  13  -1      715.83      552.05     94.35 o 
   1  14  -1      445.89      505.28     72.99 o 
   3  14  -1     1566.85     1559.90    117.66 o 
   5  14  -1       39.05       22.22     56.28 o 
   7  14  -1      255.41      300.42     80.99 o 
   9  14  -1       76.77       75.77     66.52 o 
  11  14  -1     1265.64     1094.75    273.67 o 
  13  14  -1       88.08       -3.34     66.47 o 
   2  15  -1      636.55      641.57     85.83 o 
   4  15  -1     1425.73     1448.39    129.02 o 
   6  15  -1      397.85      422.67     92.08 o 
   8  15  -1      255.40      260.59     80.45 o 
  10  15  -1     1136.80      719.24    253.44 o 
  12  15  -1      471.79      253.56    109.41 o 
   1  16  -1      341.59      389.30     72.58 o 
   3  16  -1      361.86      471.44     88.75 o 
   5  16  -1       90.10       88.22     62.40 o 
   7  16  -1      281.22      250.60     87.24 o 
   9  16  -1      302.84      255.96    100.06 o 
  11  16  -1      762.21      439.43    224.74 o 
   2  17  -1      274.23      349.85     85.49 o 
   4  17  -1      389.16      279.73     79.85 o 
   6  17  -1      178.54      233.55     78.08 o 
   8  17  -1      168.16       64.02     71.32 o 
  10  17  -1      162.99       61.80     80.23 o 
   1  18  -1      161.58      146.31     71.23 o 
   3  18  -1      350.19      270.99     82.00 o 
   5  18  -1       15.47       -0.78     60.49 o 
   7  18  -1      302.21      214.01     79.76 o 
   9  18  -1       36.77      -17.54     81.39 o 
   2  19  -1      288.39      189.39     84.80 o 
   4  19  -1      131.19      151.12     78.41 o 
   6  19  -1       48.42       -5.23     70.64 o 
   1  20  -1       23.79       26.20     96.75 o 
   3  20  -1       14.33       23.84     85.31 o 
   0   2   0   128491.90   129601.70   1760.81 o 
   2   2   0    65890.59    66389.26   1085.84 o 
   1   3   0     3062.84     3165.64     67.93 o 
   0   4   0    37947.72    40829.55    541.06 o 
   2   4   0    28132.77    27658.02    341.04 o 
   4   4   0    10340.89     9852.12    256.08 o 
   1   5   0      674.43      752.33     34.86 o 
   3   5   0     6140.50     5843.87    131.97 o 
   0   6   0      466.28      375.53     39.44 o 
   2   6   0    12122.60    11349.88    175.21 o 
   4   6   0    28457.72    27747.59    409.77 o 
   6   6   0    38563.68    37730.57    762.27 o 
   1   7   0      104.48      108.22     21.49 o 
   3   7   0        2.13      -15.10     20.43 o 
   5   7   0      755.69      762.62     63.67 o 
   0   8   0    33344.69    34227.18    522.84 o 
   2   8   0    29151.86    28469.29    391.04 o 
   4   8   0    47691.45    47537.02    658.31 o 
   6   8   0    18890.06    17810.44    329.87 o 
   8   8   0     7273.55     7221.03    284.99 o 
   1   9   0     6177.97     5788.36    129.04 o 
   3   9   0      114.02      147.85     32.85 o 
   5   9   0     1565.29     1576.19     90.14 o 
   7   9   0      347.16      338.20     56.17 o 
   0  10   0     9125.41     8439.74    236.25 o 
   2  10   0    27077.22    26125.75    366.61 o 
   4  10   0    39142.44    39405.11    541.20 o 
   6  10   0    13030.31    12757.21    285.34 o 
   8  10   0     4383.61     4377.69    166.31 o 
  10  10   0      835.82      670.09    121.81 o 
   1  11   0      260.10      235.18     36.78 o 
   3  11   0       43.59       95.07     34.76 o 
   5  11   0      154.04      164.42     42.34 o 
   7  11   0       94.40       76.89     44.63 o 
   9  11   0     2831.66     3008.92    148.48 o 
   0  12   0     4624.97     4424.09    166.97 o 
   2  12   0     6138.52     5782.66    144.77 o 
   4  12   0     8296.43     7633.63    196.62 o 
   6  12   0    11756.99    11885.11    281.76 o 
   8  12   0     5407.57     5252.32    223.74 o 
  10  12   0     1235.62     1400.16    120.14 o 
  12  12   0     1550.42     1889.00    208.26 o 
   1  13   0      412.80      485.06     58.19 o 
   3  13   0       83.26       39.17     34.05 o 
   5  13   0      201.19      161.88     49.41 o 
   7  13   0      559.55      503.03     70.82 o 
   9  13   0      820.63      997.84    109.68 o 
  11  13   0     2674.57     2839.91    165.52 o 
   0  14   0     8393.13     7301.13    335.03 o 
   2  14   0     1657.97     1718.83    123.20 o 
   4  14   0     1358.50     1648.39    154.90 o 
   6  14   0     6486.24     6287.63    253.66 o 
   8  14   0     4160.53     4121.13    211.39 o 
  10  14   0     2523.36     2836.00    188.93 o 
  12  14   0     1777.68     2193.77    229.22 o 
  14  14   0     4233.05     4179.88    546.78 o 
   1  15   0      497.02      434.92     71.87 o 
   3  15   0      556.40      564.83     90.91 o 
   5  15   0     2573.14     2271.01    183.25 o 
   7  15   0      358.57      387.08     90.92 o 
   9  15   0       22.65      -10.30     67.75 o 
  11  15   0      248.10      152.94     69.34 o 
  13  15   0      258.50       26.97     83.32 o 
   0  16   0     3004.29     2915.35    231.28 o 
   2  16   0     3594.05     3490.54    179.39 o 
   4  16   0     4449.85     4559.24    209.89 o 
   6  16   0     2389.15     2914.78    217.47 o 
   8  16   0     2199.36     2552.26    206.68 o 
  10  16   0     5010.88     4834.58    282.68 o 
  12  16   0     1516.87     1035.71    319.92 o 
   1  17   0       13.44       28.54     62.75 o 
   3  17   0       41.66       90.54     66.36 o 
   5  17   0        6.01      -16.80     57.22 o 
   7  17   0       43.72       71.22     78.64 o 
   9  17   0      602.46      525.56    148.56 o 
  11  17   0     1048.22      909.62    165.30 o 
   0  18   0     2546.40     2907.28    442.23 o 
   2  18   0     4341.16     4814.85    322.35 o 
   4  18   0     3833.04     3726.62    246.46 o 
   6  18   0     1361.28     1533.20    171.22 o 
   8  18   0      355.03      166.75    128.47 o 
   1  19   0       79.94      -33.54     68.78 o 
   3  19   0        0.57       11.79     70.32 o 
   5  19   0      108.38      184.82     81.35 o 
   7  19   0      391.22      314.54     92.32 o 
   0  20   0     1959.22     2091.49    471.55 o 
   2  20   0     1671.94      538.41    435.17 o 
   1   2   1      124.51      148.26     15.71 o 
   2   3   1    13100.79    13571.07    219.09 o 
   1   4   1     1688.42     1709.00     56.67 o 
   3   4   1     4366.42     4291.59    102.71 o 
   2   5   1      443.10      401.37     36.85 o 
   4   5   1     2311.94     2269.80     82.56 o 
   1   6   1      479.64      520.36     35.16 o 
   3   6   1     4292.79     4057.58    113.16 o 
   5   6   1     1974.89     1862.23     82.89 o 
   2   7   1    45197.99    47592.30    579.62 o 
   4   7   1     7625.44     7442.48    174.40 o 
   6   7   1     7446.14     7433.23    185.30 o 
   1   8   1      167.75      135.85     23.48 o 
   3   8   1     1905.71     1823.15    101.38 o 
   5   8   1      841.86      877.06     68.10 o 
   7   8   1     1187.25     1179.69     80.54 o 
   2   9   1     4278.42     4480.25    121.03 o 
   4   9   1      783.43      806.71     70.70 o 
   6   9   1      387.59      401.74     56.90 o 
   8   9   1     1291.41     1430.89     96.03 o 
   1  10   1     2311.18     2414.36     81.24 o 
   3  10   1     1027.82     1079.45     69.14 o 
   5  10   1      127.53      102.51     39.18 o 
   7  10   1      733.13      706.68     80.11 o 
   9  10   1      276.86      304.63     60.96 o 
   2  11   1      824.29      985.71     64.93 o 
   4  11   1     4594.96     4648.84    142.35 o 
   6  11   1      999.01      925.80     89.36 o 
   8  11   1      975.71     1060.90    100.56 o 
  10  11   1     3278.06     3437.54    163.25 o 
   1  12   1      198.59      184.74     36.65 o 
   3  12   1      646.29      589.46     58.37 o 
   5  12   1     1192.51     1191.35     87.16 o 
   7  12   1      733.70      788.54     90.05 o 
   9  12   1      919.24     1019.57    106.75 o 
  11  12   1     1367.58     1362.20    124.94 o 
   2  13   1      656.54      738.81     88.96 o 
   4  13   1     1426.47     1282.38    122.20 o 
   6  13   1      809.30      929.29    114.44 o 
   8  13   1      590.53      491.81     91.51 o 
  10  13   1      310.96      368.21     91.12 o 
  12  13   1      715.99      541.99    127.04 o 
   1  14   1      438.99      453.47     77.38 o 
   3  14   1     1537.69     1517.71    120.63 o 
   5  14   1       43.69       91.12     59.90 o 
   7  14   1      249.60      249.52     76.92 o 
   9  14   1       68.71       49.33     64.82 o 
  11  14   1     1253.69     1143.64    160.66 o 
  13  14   1       81.68        9.21     69.19 o 
   2  15   1      631.79      754.15     99.00 o 
   4  15   1     1411.43     1542.80    130.21 o 
   6  15   1      410.06      426.39     91.84 o 
   8  15   1      274.89      189.67     79.08 o 
  10  15   1     1133.89     1054.35    154.17 o 
  12  15   1      479.88      112.71    116.33 o 
   1  16   1      345.48      481.24    107.41 o 
   3  16   1      351.74      391.06     85.00 o 
   5  16   1       99.42       98.79     60.53 o 
   7  16   1      273.55      490.48    101.29 o 
   9  16   1      281.00      227.44     74.75 o 
  11  16   1      755.87      253.23    173.46 o 
   2  17   1      283.14      318.78     91.44 o 
   4  17   1      385.26      377.44     89.02 o 
   6  17   1      192.96      191.04     73.83 o 
   8  17   1      177.43      102.17     65.19 o 
  10  17   1      167.67      -16.10     78.20 o 
   1  18   1      161.64       58.01     80.52 o 
   3  18   1      353.45      196.64     76.19 o 
   5  18   1       14.28        0.34     59.56 o 
   7  18   1      298.16      240.83     87.04 o 
   9  18   1       37.80      -19.10     74.03 o 
   2  19   1      289.47      120.70    111.15 o 
   4  19   1      131.21       13.43     73.79 o 
   6  19   1       56.23       63.82     72.69 o 
   1  20   1       24.68       23.90     83.28 o 
   3  20   1       12.95      -40.09     75.71 o 
   1   1   2    68574.31    72707.96   1542.21 o 
   0   2   2       31.74       69.03     20.32 o 
   1   3   2   107843.28   110153.62   1334.55 o 
   3   3   2    51342.29    52986.51    947.03 o 
   0   4   2   166638.36   175279.44   2366.28 o 
   2   4   2     5098.67     5064.92    118.46 o 
   1   5   2    25429.29    25505.17    308.54 o 
   3   5   2    24552.29    24232.00    355.74 o 
   5   5   2    21227.79    20609.07    460.51 o 
   0   6   2     2814.48     2980.54     94.60 o 
   2   6   2     4773.81     5082.70    142.17 o 
   4   6   2     3335.91     3414.08    107.46 o 
   1   7   2    22730.10    22441.13    273.56 o 
   3   7   2    20411.66    20182.03    318.43 o 
   5   7   2    23009.68    22299.66    367.05 o 
   7   7   2    14967.15    13522.72    387.30 o 
   0   8   2    19453.17    19102.13    328.84 o 
   2   8   2     1147.17     1187.93     57.68 o 
   4   8   2      241.19      349.63     47.25 o 
   6   8   2     1362.25     1351.37     81.75 o 
   1   9   2    19667.55    18530.10    249.66 o 
   3   9   2    12330.20    11372.28    209.05 o 
   5   9   2    30510.04    30633.79    487.84 o 
   7   9   2    20296.29    20058.98    378.77 o 
   9   9   2     4062.60     3777.33    220.56 o 
   0  10   2    12802.22    13058.82    273.43 o 
   2  10   2     4264.58     4277.42    106.70 o 
   4  10   2      261.62      264.25     41.50 o 
   6  10   2     2334.07     2426.39    119.14 o 
   8  10   2     1114.75     1254.55     97.45 o 
   1  11   2     9414.65     9085.72    178.74 o 
   3  11   2    18903.10    18058.63    306.24 o 
   5  11   2    19556.93    19567.09    331.17 o 
   7  11   2     5873.70     5677.67    191.08 o 
   9  11   2     1269.50     1444.96    111.07 o 
  11  11   2     3278.71     3515.26    246.74 o 
   0  12   2     1022.48     1166.56    297.98 o 
   2  12   2       68.72       71.01     41.37 o 
   4  12   2     2798.29     2745.21    154.35 o 
   6  12   2      793.34      840.75    105.11 o 
   8  12   2       81.88       68.52     50.67 o 
  10  12   2      740.89      768.45     99.73 o 
   1  13   2     5954.31     5789.60    201.44 o 
   3  13   2    12610.52    12205.22    298.80 o 
   5  13   2     6863.91     6917.50    253.38 o 
   7  13   2     3667.87     3596.43    188.89 o 
   9  13   2     4011.02     4385.10    217.18 o 
  11  13   2     6105.24     6602.76    274.32 o 
  13  13   2     2998.33     3592.67    524.19 o 
   0  14   2      988.57      987.65    182.68 o 
   2  14   2      863.23     1016.44    104.85 o 
   4  14   2      558.22      597.35     81.17 o 
   6  14   2      100.62      125.39     64.38 o 
   8  14   2      211.31      281.68     84.34 o 
  10  14   2      946.88     1294.62    147.84 o 
  12  14   2      256.71      137.36    103.40 o 
   1  15   2     3811.71     3961.60    225.68 o 
   3  15   2     5452.38     5450.26    213.77 o 
   5  15   2     4735.76     4780.65    187.28 o 
   7  15   2     3732.84     3772.53    211.42 o 
   9  15   2     1988.85     2016.76    193.36 o 
  11  15   2     2602.13     2820.70    263.29 o 
  13  15   2     2352.78     2138.62    497.96 o 
   0  16   2      313.54      261.76    127.08 o 
   2  16   2       43.67       56.04     64.35 o 
   4  16   2      267.30      258.37     74.23 o 
   6  16   2      108.73      114.29     60.62 o 
   8  16   2        0.80      -12.56     65.07 o 
  10  16   2      396.49      117.82     89.65 o 
  12  16   2       19.73       48.87     84.44 o 
   1  17   2     3865.03     4425.65    259.29 o 
   3  17   2     2551.26     2737.59    186.98 o 
   5  17   2     1709.92     1951.40    189.18 o 
   7  17   2     1543.30     1705.77    191.65 o 
   9  17   2     1686.12     2036.36    316.48 o 
  11  17   2     1472.82      659.57    441.84 o 
   0  18   2      202.45       99.18    117.89 o 
   2  18   2      260.57      114.07    144.70 o 
   4  18   2       55.33       46.62     63.15 o 
   6  18   2        9.52       -4.50     60.71 o 
   8  18   2       68.46       35.68     62.18 o 
   1  19   2     1874.99     1920.54    306.98 o 
   3  19   2     1437.14     1892.67    306.81 o 
   5  19   2     1185.52      453.90    289.22 o 
   7  19   2      840.59      398.43    257.41 o 
   0  20   2       35.59       49.33    118.13 o 
   2  20   2       69.01       75.26     92.63 o 
   1   2   3      927.07      962.88     50.35 o 
   2   3   3    37752.43    40113.66    625.80 o 
   1   4   3    47419.10    49033.64    598.26 o 
   3   4   3    22030.84    23159.24    328.43 o 
   2   5   3    32087.12    32613.03    482.54 o 
   4   5   3     1776.65     1815.40     75.05 o 
   1   6   3     3079.67     3041.22     75.99 o 
   3   6   3     2286.52     2103.73     80.57 o 
   5   6   3     1025.78      855.22     60.91 o 
   2   7   3     6382.93     6254.09    143.14 o 
   4   7   3     6470.29     6832.52    191.85 o 
   6   7   3     8737.99     8522.42    202.06 o 
   1   8   3     6331.48     6838.91    123.37 o 
   3   8   3      844.02      872.52     61.98 o 
   5   8   3     1274.27     1278.47     78.49 o 
   7   8   3     3929.70     3864.99    139.86 o 
   2   9   3     2785.05     3066.36     82.51 o 
   4   9   3      211.61      164.44     38.51 o 
   6   9   3      474.66      510.67     61.71 o 
   8   9   3     1099.99     1047.70     91.99 o 
   1  10   3      637.48      668.15     49.56 o 
   3  10   3      604.27      665.09     54.12 o 
   5  10   3     1134.03     1203.66     85.09 o 
   7  10   3     1418.31     1490.94     99.20 o 
   9  10   3       49.88       83.03     46.68 o 
   2  11   3     1928.90     1904.97     98.62 o 
   4  11   3     2115.78     2206.75    115.66 o 
   6  11   3      698.83      744.19     80.14 o 
   8  11   3      655.06      695.25     83.67 o 
  10  11   3     1464.17     1567.90    116.98 o 
   1  12   3      154.47       95.31     47.00 o 
   3  12   3      331.36      231.93     53.51 o 
   5  12   3      178.70      185.49     64.19 o 
   7  12   3     2446.87     2275.17    159.73 o 
   9  12   3     3064.32     3120.26    186.15 o 
  11  12   3     1113.34     1012.47    128.54 o 
   2  13   3       44.00       91.87     54.35 o 
   4  13   3      260.58      288.40     60.03 o 
   6  13   3       70.99       52.97     54.66 o 
   8  13   3     1645.47     1628.25    141.35 o 
  10  13   3      320.92      359.63     90.25 o 
  12  13   3      690.28      365.93    185.76 o 
   1  14   3      288.78      321.37     87.96 o 
   3  14   3      241.36      297.59     74.21 o 
   5  14   3       53.45       22.81     47.56 o 
   7  14   3      184.82      201.41     78.25 o 
   9  14   3      325.37      354.40     92.14 o 
  11  14   3      284.05      268.36     90.77 o 
  13  14   3      572.60      109.31     98.01 o 
   2  15   3      606.27      649.61    102.05 o 
   4  15   3      562.89      684.78    105.41 o 
   6  15   3      210.57      180.34     63.28 o 
   8  15   3      300.17      211.16     84.11 o 
  10  15   3      438.22      154.75     90.94 o 
  12  15   3      300.10      136.04    149.11 o 
   1  16   3       59.99      106.62     73.46 o 
   3  16   3       93.09      113.91     71.64 o 
   5  16   3       66.69      108.32     69.65 o 
   7  16   3      649.03      522.35    113.82 o 
   9  16   3      378.16      165.37    108.32 o 
  11  16   3      158.00       19.14     80.92 o 
   2  17   3        1.11        1.28     73.12 o 
   4  17   3      279.30      197.86     85.19 o 
   6  17   3      489.25      429.41    116.32 o 
   8  17   3      153.65       69.06     56.78 o 
  10  17   3       63.24       38.22     73.43 o 
   1  18   3        7.91       23.53     74.36 o 
   3  18   3      460.61      220.67    180.92 o 
   5  18   3        4.51      -58.99     63.60 o 
   7  18   3      229.51       81.34     71.33 o 
   9  18   3       17.28        2.24     69.47 o 
   2  19   3       69.55      110.84     85.55 o 
   4  19   3      207.17      -12.03     75.26 o 
   6  19   3      148.62       90.17     81.70 o 
   1  20   3      136.15       60.68     91.10 o 
   0   0   4   105041.61   115138.62   3052.45 o 
   0   2   4    33777.39    34202.90    575.83 o 
   2   2   4    13694.14    12553.64    354.96 o 
   1   3   4      748.35      803.88     37.31 o 
   0   4   4    73649.33    75184.27   1290.75 o 
   2   4   4    37688.14    37202.07    628.59 o 
   4   4   4    77999.70    80415.96   1785.15 o 
   1   5   4     5879.65     6190.19    131.54 o 
   3   5   4      911.71      794.19     69.14 o 
   0   6   4    46793.01    45925.75    878.41 o 
   2   6   4    51301.41    52458.57    850.78 o 
   4   6   4    25395.43    25749.19    390.06 o 
   6   6   4    20460.22    19179.64    457.39 o 
   1   7   4      241.10      297.75     41.42 o 
   3   7   4     2054.59     1996.03     89.03 o 
   5   7   4     1205.97     1218.09     72.73 o 
   0   8   4     4558.68     3999.00    217.79 o 
   2   8   4    33607.90    33449.79    387.42 o 
   4   8   4    16593.38    15715.07    280.98 o 
   6   8   4     7854.35     7220.38    193.16 o 
   8   8   4    12677.00    12227.53    397.55 o 
   1   9   4     5549.93     5414.14    174.57 o 
   3   9   4      857.28      824.85     56.24 o 
   5   9   4     2403.93     2318.74    106.26 o 
   7   9   4     4686.73     4739.25    161.62 o 
   0  10   4    10483.10     9981.31    411.88 o 
   2  10   4    11101.89    10320.11    237.67 o 
   4  10   4    11777.62    11857.77    279.88 o 
   6  10   4     4893.75     4730.11    164.79 o 
   8  10   4     9156.56     9040.49    244.08 o 
  10  10   4    14794.39    14609.30    480.82 o 
   1  11   4     8039.29     7544.80    227.46 o 
   3  11   4      810.85      737.95     79.69 o 
   5  11   4     3195.15     3351.60    165.01 o 
   7  11   4       74.93       65.19     51.61 o 
   9  11   4     1882.13     1799.86    135.65 o 
   0  12   4    21964.46    21828.20    775.91 o 
   2  12   4     6431.90     6446.82    222.12 o 
   4  12   4     6178.78     6003.15    199.15 o 
   6  12   4    10533.68    10571.08    313.83 o 
   8  12   4     8356.19     8731.58    292.37 o 
  10  12   4     5040.89     5280.58    236.78 o 
  12  12   4     1738.88     2151.61    473.74 o 
   1  13   4      794.03      849.14    116.57 o 
   3  13   4      483.54      453.78     75.27 o 
   5  13   4      318.55      328.27     85.81 o 
   7  13   4      652.54      569.24     97.51 o 
   9  13   4      755.87      756.35    112.17 o 
  11  13   4     1109.62     1192.45    163.78 o 
   0  14   4    14068.48    14979.95    694.67 o 
   2  14   4     8804.15     8587.25    282.47 o 
   4  14   4     5904.89     5748.79    211.44 o 
   6  14   4     4545.61     3986.57    235.24 o 
   8  14   4     2301.25     2493.97    170.64 o 
  10  14   4     2346.46     2271.82    232.49 o 
  12  14   4     1943.73     2166.43    315.45 o 
  14  14   4      898.85      381.23    431.94 o 
   1  15   4       46.27        5.05     62.62 o 
   3  15   4      318.68      378.04     87.67 o 
   5  15   4      584.21      474.99     85.00 o 
   7  15   4      276.41      356.69    100.85 o 
   9  15   4      575.27      255.66    100.25 o 
  11  15   4       84.82        9.07     68.05 o 
  13  15   4       27.55      -23.63     80.11 o 
   0  16   4     2726.54     2884.71    298.43 o 
   2  16   4     3254.45     3093.09    248.15 o 
   4  16   4     2740.89     2708.37    177.58 o 
   6  16   4     2437.29     2466.16    189.78 o 
   8  16   4     2387.46     2456.51    323.83 o 
  10  16   4      962.26      668.49    441.01 o 
  12  16   4      691.37      213.25    260.11 o 
   1  17   4      521.63      538.26    119.43 o 
   3  17   4      102.45       -0.32     70.47 o 
   5  17   4      211.64      180.22     81.77 o 
   7  17   4       16.07       47.27     61.00 o 
   9  17   4      233.11      190.90    118.43 o 
   0  18   4     3467.90     4237.62    512.72 o 
   2  18   4     1428.06     1674.25    274.53 o 
   4  18   4      812.08      254.81    179.27 o 
   6  18   4     1658.05     1278.92    304.15 o 
   8  18   4     1744.89     1668.74    198.56 o 
   1  19   4       72.52       53.26     77.05 o 
   3  19   4      156.73       41.85     85.47 o 
   5  19   4      416.10      245.46    176.56 o 
   0  20   4      705.99      109.77    206.09 o 
   1   2   5     3902.17     3965.13    104.94 o 
   2   3   5     6581.87     7006.99    174.43 o 
   1   4   5      721.10      763.60     48.40 o 
   3   4   5     7522.52     7649.08    203.20 o 
   2   5   5     1100.64     1254.00     59.20 o 
   4   5   5     1254.45     1156.51     83.85 o 
   1   6   5      770.00      667.20     57.86 o 
   3   6   5     2244.42     1902.44    106.61 o 
   5   6   5      835.66      698.15     83.02 o 
   2   7   5    13879.30    14502.27    258.32 o 
   4   7   5     7075.01     7131.23    228.20 o 
   6   7   5     3123.43     2989.61    156.16 o 
   1   8   5    10454.98    10854.14    253.84 o 
   3   8   5     6772.61     7034.50    306.95 o 
   5   8   5      605.29      663.17     88.51 o 
   7   8   5     1240.36     1356.60     87.77 o 
   2   9   5     6578.37     6962.62    181.73 o 
   4   9   5      452.33      477.65     78.68 o 
   6   9   5     1461.29     1397.67    100.96 o 
   8   9   5      186.34      194.82     50.03 o 
   1  10   5       23.92       28.96     40.42 o 
   3  10   5      184.80      133.72     41.24 o 
   5  10   5      319.87      319.24     76.04 o 
   7  10   5     1405.00     1518.72    139.98 o 
   9  10   5     1061.49     1157.51    101.66 o 
   2  11   5     1553.88     1497.57     98.08 o 
   4  11   5     1680.67     1644.64    105.17 o 
   6  11   5     1828.88     1861.70    153.03 o 
   8  11   5     1802.84     1794.21    135.35 o 
  10  11   5      113.43      106.45     61.48 o 
   1  12   5     3427.78     3324.53    181.97 o 
   3  12   5     2246.10     2118.80    121.94 o 
   5  12   5     3167.17     3244.61    195.24 o 
   7  12   5     1210.95     1317.57    153.70 o 
   9  12   5      317.00      341.74     80.79 o 
  11  12   5      144.97      112.96     78.69 o 
   2  13   5     1166.75     1146.00    135.65 o 
   4  13   5     1444.18     1342.15    110.93 o 
   6  13   5     1240.48      999.39    136.44 o 
   8  13   5      145.74      194.15     84.48 o 
  10  13   5      546.44      452.91    113.55 o 
  12  13   5       54.37       17.08     69.42 o 
   1  14   5      228.92      257.66     84.28 o 
   3  14   5      947.99     1021.78    119.47 o 
   5  14   5       60.74       78.08     54.84 o 
   7  14   5     1253.46     1415.63    161.68 o 
   9  14   5      364.80      302.74    101.75 o 
  11  14   5      303.46      176.41    101.84 o 
  13  14   5       70.24       52.79     71.99 o 
   2  15   5      201.14      229.83     86.76 o 
   4  15   5      287.38      276.04     82.11 o 
   6  15   5      324.09      265.18     76.31 o 
   8  15   5      397.14      234.70     95.24 o 
  10  15   5       85.60       57.67     61.02 o 
  12  15   5      250.45       56.90     82.44 o 
   1  16   5      267.95      283.75     95.73 o 
   3  16   5      920.12      874.73    142.11 o 
   5  16   5      380.34      411.84     98.86 o 
   7  16   5      706.07      532.79    161.77 o 
   9  16   5      237.86       44.01     84.47 o 
  11  16   5       66.93      -16.07     76.54 o 
   2  17   5     1213.66      903.33    267.54 o 
   4  17   5       79.37       79.95     88.56 o 
   6  17   5       26.81      -30.79     66.91 o 
   8  17   5      115.56       65.06     66.22 o 
  10  17   5       65.07      -25.59     84.48 o 
   1  18   5      724.72      207.02    242.81 o 
   3  18   5      394.95      234.36    134.12 o 
   5  18   5      114.89       55.99     80.68 o 
   7  18   5      228.60      273.98     87.32 o 
   2  19   5       69.18       18.23     78.53 o 
   4  19   5       16.14      -32.38     84.67 o 
   1   1   6     1723.09     2063.38     98.84 o 
   0   2   6     7761.70     8131.40    183.44 o 
   1   3   6    56326.13    57071.72    747.61 o 
   3   3   6    25525.50    23067.64    596.22 o 
   0   4   6    27951.02    29941.62    567.02 o 
   2   4   6     7302.67     7476.58    139.75 o 
   1   5   6    59901.87    60938.35    833.49 o 
   3   5   6    26520.82    25306.75    493.47 o 
   5   5   6    21728.19    21105.31    626.42 o 
   0   6   6      218.19      227.06     51.12 o 
   2   6   6     1002.89     1089.54     59.52 o 
   4   6   6     2461.01     2800.56    135.54 o 
   1   7   6    40922.45    39992.18    625.46 o 
   3   7   6    17022.30    16692.07    292.12 o 
   5   7   6    12218.49    12209.75    325.36 o 
   7   7   6     8118.17     7885.26    382.73 o 
   0   8   6    18349.79    17971.62    559.26 o 
   2   8   6     1536.14     1576.01     81.20 o 
   4   8   6       53.97       15.50     34.73 o 
   6   8   6      353.21      305.39     67.33 o 
   1   9   6    20444.09    20226.30    393.90 o 
   3   9   6     7890.45     7528.71    195.82 o 
   5   9   6     4744.61     4586.28    202.29 o 
   7   9   6     9691.43     9141.01    310.01 o 
   9   9   6    20398.27    19938.28    899.12 o 
   0  10   6     6445.06     6790.06    416.55 o 
   2  10   6     1633.47     1693.27     94.37 o 
   4  10   6      653.14      636.76     72.49 o 
   6  10   6     1251.25     1332.54    138.16 o 
   8  10   6      990.48      910.54    125.78 o 
   1  11   6    20498.72    20819.12    483.94 o 
   3  11   6     2485.44     2362.03    139.84 o 
   5  11   6      266.93      233.02     74.43 o 
   7  11   6     8552.49     8497.42    322.15 o 
   9  11   6    15976.91    16026.74    480.67 o 
  11  11   6     6867.82     6973.85   1069.42 o 
   0  12   6     6530.33     6552.45    477.93 o 
   2  12   6      368.86      426.78     85.20 o 
   4  12   6       16.03       25.17     40.91 o 
   6  12   6      305.79      322.61     88.69 o 
   8  12   6      413.66      530.19    110.46 o 
  10  12   6      570.32      727.68    128.21 o 
   1  13   6     6169.59     5691.16    257.07 o 
   3  13   6     9060.60     9275.40    256.76 o 
   5  13   6     3529.00     3638.54    165.59 o 
   7  13   6     3326.87     3639.54    225.24 o 
   9  13   6     3365.68     3470.46    231.57 o 
  11  13   6     2400.73     2724.45    310.24 o 
  13  13   6      370.80       98.61    131.32 o 
   0  14   6      975.26      947.27    199.17 o 
   2  14   6      184.62      120.52     72.19 o 
   4  14   6     1453.94     1456.54    124.08 o 
   6  14   6       38.02       15.57     55.44 o 
   8  14   6      198.02      273.86     97.59 o 
  10  14   6      429.27      152.84    152.82 o 
  12  14   6      437.87      148.46     79.99 o 
   1  15   6     5737.02     6269.40    289.77 o 
   3  15   6     4254.48     4327.45    244.68 o 
   5  15   6     3021.38     3211.63    175.30 o 
   7  15   6     3533.91     3355.09    192.44 o 
   9  15   6     2178.52     2737.13    315.62 o 
  11  15   6      635.35      330.52    290.57 o 
   0  16   6      936.00      988.12    211.55 o 
   2  16   6       95.60      172.82     87.47 o 
   4  16   6       22.65       15.20     75.43 o 
   6  16   6       17.93      -25.63     59.14 o 
   8  16   6       21.56      -30.87     66.17 o 
  10  16   6        3.73       23.12     69.48 o 
   1  17   6     3393.29     3235.60    230.36 o 
   3  17   6     2223.10     2432.51    207.73 o 
   5  17   6     3147.49     3403.49    228.47 o 
   7  17   6     1663.44      664.68    580.96 o 
   9  17   6      701.01      246.35    350.93 o 
   0  18   6     4233.37     4773.58    402.41 o 
   2  18   6      386.93      423.24    121.96 o 
   4  18   6      104.35       47.63     77.66 o 
   6  18   6      128.06       89.94    122.02 o 
   1  19   6      588.23      657.71    149.45 o 
   3  19   6     1215.14     1078.07    422.68 o 
   1   2   7      414.11      441.75     39.49 o 
   2   3   7      174.07      296.36     41.86 o 
   1   4   7     9733.68    10539.00    200.15 o 
   3   4   7    13320.45    13643.02    215.55 o 
   2   5   7     1516.54     1362.65     70.83 o 
   4   5   7      984.38     1029.80     83.47 o 
   1   6   7      897.46      986.34     66.11 o 
   3   6   7     4629.55     4411.99    120.20 o 
   5   6   7     1904.90     2004.05    120.33 o 
   2   7   7     3290.41     3180.77    122.93 o 
   4   7   7     5251.11     5531.91    202.89 o 
   6   7   7     4636.04     4864.03    214.95 o 
   1   8   7      752.47      775.10     75.26 o 
   3   8   7     3727.27     3612.37    123.00 o 
   5   8   7      700.39      671.63     88.38 o 
   7   8   7     2501.14     2472.72    158.21 o 
   2   9   7     1470.68     1506.82     97.38 o 
   4   9   7       74.60       71.48     35.41 o 
   6   9   7      582.69      501.43     91.58 o 
   8   9   7      493.65      368.59     90.11 o 
   1  10   7     1122.11     1014.69    100.49 o 
   3  10   7     2648.51     2723.18    119.61 o 
   5  10   7      226.22      218.50     50.96 o 
   7  10   7     1672.31     1745.42    149.48 o 
   9  10   7      325.92      304.79     87.60 o 
   2  11   7    11277.18    11064.47    298.72 o 
   4  11   7      908.44      882.40     85.60 o 
   6  11   7      261.94      175.08     73.41 o 
   8  11   7       24.12       83.37     65.24 o 
  10  11   7      108.92      106.82     76.08 o 
   1  12   7      224.91      358.92     79.05 o 
   3  12   7     3011.53     2823.03    157.38 o 
   5  12   7       59.40       86.41     48.39 o 
   7  12   7     1571.28     1612.59    168.97 o 
   9  12   7      434.03      458.23    106.07 o 
  11  12   7      127.93      201.00     96.05 o 
   2  13   7     2650.31     2620.14    178.42 o 
   4  13   7      107.57      115.41     57.21 o 
   6  13   7       93.56      139.34     61.41 o 
   8  13   7      155.68      101.72     83.12 o 
  10  13   7       70.26        6.94     77.69 o 
  12  13   7       99.93       77.78     90.70 o 
   1  14   7      852.30     1067.50    140.81 o 
   3  14   7      643.00      744.82    120.89 o 
   5  14   7       98.13      146.23     61.04 o 
   7  14   7      382.06      430.72     84.08 o 
   9  14   7      368.26      296.67    109.22 o 
  11  14   7      137.99      239.19    109.24 o 
  13  14   7       73.75      -29.73     83.19 o 
   2  15   7     1081.86     1260.81    157.73 o 
   4  15   7      139.48       23.28     70.64 o 
   6  15   7       31.46       19.86     73.61 o 
   8  15   7       77.69      -38.55     79.63 o 
  10  15   7       53.41       81.12    100.92 o 
  12  15   7       63.08       61.81     91.23 o 
   1  16   7      356.04      304.78    101.70 o 
   3  16   7      453.40      482.88    115.66 o 
   5  16   7      493.07      758.03    161.85 o 
   7  16   7     1267.82     1483.33    191.54 o 
   9  16   7       85.68      106.84    101.15 o 
   2  17   7      171.67       69.30     85.24 o 
   4  17   7      248.46      258.27    116.02 o 
   6  17   7      392.79      342.79    144.27 o 
   8  17   7       91.33      104.83    107.06 o 
   1  18   7      124.82      281.75    117.15 o 
   3  18   7      249.57      259.31    137.60 o 
   5  18   7       12.68       88.54    121.07 o 
   2  19   7       70.21      115.53    129.03 o 
   0   0   8     7534.29     7227.59    265.37 o 
   0   2   8    16703.35    16331.37    338.49 o 
   2   2   8    20220.85    19727.70    519.82 o 
   1   3   8      990.82      824.67     56.58 o 
   0   4   8    38596.46    39925.30    758.06 o 
   2   4   8    35196.63    35439.18    503.94 o 
   4   4   8    38885.52    38238.97    894.13 o 
   1   5   8     5168.43     4989.95    134.54 o 
   3   5   8      231.56      274.99     40.30 o 
   0   6   8    31989.43    31001.37    636.44 o 
   2   6   8    24563.75    23908.72    402.91 o 
   4   6   8    16486.22    16090.57    269.57 o 
   6   6   8    10005.36     9850.70    458.71 o 
   1   7   8     1209.63     1267.90     78.92 o 
   3   7   8      209.69      287.83     49.70 o 
   5   7   8      760.62      799.03     95.55 o 
   0   8   8    14685.70    14292.85    488.93 o 
   2   8   8    11678.44    11326.39    270.21 o 
   4   8   8    10296.67    10109.14    226.27 o 
   6   8   8    10125.48    10624.45    326.06 o 
   8   8   8    10346.59    11280.32    689.39 o 
   1   9   8      860.96      856.14     82.81 o 
   3   9   8      176.18      135.85     45.52 o 
   5   9   8      462.54      448.16     61.18 o 
   7   9   8       23.69       50.12     56.14 o 
   0  10   8    21106.74    20707.64    683.99 o 
   2  10   8    10973.06    10867.34    285.56 o 
   4  10   8     2186.70     2350.93    120.92 o 
   6  10   8     5156.65     4966.52    237.44 o 
   8  10   8     8309.72     8449.38    322.62 o 
  10  10   8    10545.04    11476.68    604.15 o 
   1  11   8     9551.20     9631.87    303.48 o 
   3  11   8     1282.09     1318.15    112.18 o 
   5  11   8     3431.55     3501.90    147.62 o 
   7  11   8       48.55       50.38     63.92 o 
   9  11   8      392.72      448.28    105.16 o 
   0  12   8     8191.11     8379.78    406.73 o 
   2  12   8     7786.85     7957.72    285.56 o 
   4  12   8     6332.05     5921.73    196.94 o 
   6  12   8     4089.02     4283.35    232.94 o 
   8  12   8     5434.98     5797.89    283.16 o 
  10  12   8     4180.34     3969.22    247.05 o 
  12  12   8      990.39      936.74    233.63 o 
   1  13   8     1631.29     1793.72    157.40 o 
   3  13   8      467.66      546.88     92.75 o 
   5  13   8      876.54      874.25    130.10 o 
   7  13   8      261.53      306.84     96.26 o 
   9  13   8     1180.05     1268.90    168.23 o 
  11  13   8      250.35      193.98    104.32 o 
   0  14   8    21542.36    20416.45    809.69 o 
   2  14   8     4732.49     5003.49    251.10 o 
   4  14   8     3798.58     4056.05    241.55 o 
   6  14   8     2484.90     2668.86    204.05 o 
   8  14   8     2961.37     3187.08    229.60 o 
  10  14   8     1728.11     1913.08    216.91 o 
  12  14   8      533.59      630.47    150.37 o 
   1  15   8      222.96      195.55     83.28 o 
   3  15   8      201.12      261.05    110.30 o 
   5  15   8      133.20       32.63     83.10 o 
   7  15   8       54.10        5.73     79.88 o 
   9  15   8     1282.57     1335.82    184.07 o 
  11  15   8       76.49       70.17    102.03 o 
   0  16   8     4635.19     4542.19    365.82 o 
   2  16   8     1812.73     1958.03    241.19 o 
   4  16   8     2088.18     2611.27    245.83 o 
   6  16   8     2548.88     2720.60    223.17 o 
   8  16   8     1483.03     1354.68    191.95 o 
  10  16   8     1044.87     1204.74    193.12 o 
   1  17   8     2030.88     2154.15    247.27 o 
   3  17   8      240.59      221.74    120.80 o 
   5  17   8      402.85      479.11    152.54 o 
   7  17   8        1.43      -50.55     89.87 o 
   0  18   8      916.86     1583.69    417.28 o 
   2  18   8     1569.17     1799.25    245.15 o 
   4  18   8     1695.58     1980.96    260.98 o 
   1   2   9     1768.03     1836.08     74.32 o 
   2   3   9     7624.81     7509.41    188.43 o 
   1   4   9    10002.81    10019.07    231.26 o 
   3   4   9    11663.95    12033.79    278.96 o 
   2   5   9     3747.23     3585.87    110.85 o 
   4   5   9      392.08      449.46     49.79 o 
   1   6   9     2310.86     2237.18     94.64 o 
   3   6   9     1014.29      979.03     69.54 o 
   5   6   9      172.37      190.93     52.69 o 
   2   7   9     1528.92     1476.31     85.54 o 
   4   7   9     3046.76     3099.50    106.08 o 
   6   7   9     1792.19     1822.81    128.45 o 
   1   8   9      100.21       96.13     37.14 o 
   3   8   9     1680.28     1597.69     98.17 o 
   5   8   9      545.62      501.10     84.66 o 
   7   8   9     1196.44     1075.21    125.44 o 
   2   9   9       27.59       36.48     37.91 o 
   4   9   9      149.29      238.98     66.49 o 
   6   9   9     1612.73     1533.39    134.27 o 
   8   9   9      315.75      296.99     86.47 o 
   1  10   9     4179.26     4122.77    184.22 o 
   3  10   9     1149.84     1135.81    106.22 o 
   5  10   9     1545.32     1577.23    135.03 o 
   7  10   9      911.02      959.59    167.12 o 
   9  10   9       50.15       30.69     68.14 o 
   2  11   9     1419.34     1456.37    114.53 o 
   4  11   9      607.62      648.32    106.44 o 
   6  11   9     2744.49     3189.10    198.95 o 
   8  11   9       64.79       61.51     72.76 o 
  10  11   9        2.87      -41.18     64.34 o 
   1  12   9      714.24      602.05     97.73 o 
   3  12   9      145.16      147.70     69.68 o 
   5  12   9      521.38      509.08    105.80 o 
   7  12   9     2562.81     2476.61    193.18 o 
   9  12   9      496.67      636.45    128.82 o 
  11  12   9       66.19      195.36     97.19 o 
   2  13   9        0.03      -31.96     68.55 o 
   4  13   9      344.96      311.03     92.77 o 
   6  13   9      352.79      503.12    112.19 o 
   8  13   9     1130.93     1314.88    168.87 o 
  10  13   9      187.42      288.42    105.28 o 
  12  13   9      367.45      446.27    125.18 o 
   1  14   9       66.32       -4.27     77.65 o 
   3  14   9      133.42      203.29    103.23 o 
   5  14   9      399.54      584.22    122.71 o 
   7  14   9      829.84      984.92    155.71 o 
   9  14   9      163.41      183.50    101.11 o 
  11  14   9      532.01      476.86    148.51 o 
   2  15   9      202.84      227.55    107.95 o 
   4  15   9       64.03      -13.40     82.23 o 
   6  15   9      618.19      667.44    133.15 o 
   8  15   9      504.82      567.16    138.69 o 
  10  15   9      135.62      201.91    109.44 o 
   1  16   9      186.64      248.67    149.25 o 
   3  16   9      242.66      393.82    126.29 o 
   5  16   9       72.19      120.99    108.44 o 
   7  16   9      703.00      761.78    154.36 o 
   9  16   9      103.81      108.69    107.51 o 
   2  17   9     1478.47     1537.14    287.32 o 
   4  17   9       79.91      164.54    143.54 o 
   6  17   9      111.35      114.67    115.98 o 
   1  18   9      213.06      276.01    169.03 o 
   3  18   9      227.66      465.42    194.32 o 
   1   1  10    39759.83    40734.36    894.54 o 
   0   2  10     1686.28     1891.14    113.54 o 
   1   3  10    17094.52    16322.38    301.47 o 
   3   3  10    30938.47    31553.84    764.65 o 
   0   4  10    11556.18    11231.59    269.01 o 
   2   4  10     3050.70     3232.37    123.57 o 
   1   5  10    11962.34    11628.40    224.71 o 
   3   5  10    14400.03    14127.00    325.12 o 
   5   5  10    17582.67    16765.52    544.52 o 
   0   6  10     3210.92     3077.69    172.06 o 
   2   6  10      910.73      898.41     83.27 o 
   4   6  10      389.36      337.58     62.54 o 
   1   7  10    12012.03    11587.49    253.96 o 
   3   7  10     6958.71     6596.70    229.02 o 
   5   7  10    11321.61    11136.51    323.33 o 
   7   7  10    10492.88    10481.07    461.17 o 
   0   8  10     4772.25     4647.90    244.11 o 
   2   8  10     1351.96     1317.07    106.21 o 
   4   8  10        8.92      -32.40     42.18 o 
   6   8  10     1195.87     1206.61    127.26 o 
   1   9  10     4334.33     4370.88    191.37 o 
   3   9  10    13028.05    12570.97    362.70 o 
   5   9  10    11435.72    11329.98    352.74 o 
   7   9  10    10099.07     9875.91    334.78 o 
   9   9  10     4238.30     4151.38    686.11 o 
   0  10  10    12712.46    12469.34    748.77 o 
   2  10  10     2308.82     2108.11    148.06 o 
   4  10  10     1238.69     1186.56    130.16 o 
   6  10  10     3203.48     3076.77    191.03 o 
   8  10  10      153.18       88.58     73.35 o 
   1  11  10     3842.96     3859.63    227.72 o 
   3  11  10    14579.49    14164.74    413.44 o 
   5  11  10    12649.41    12829.34    405.26 o 
   7  11  10     2610.54     2651.23    191.10 o 
   9  11  10      563.78      646.88    124.57 o 
  11  11  10     2342.58     2463.21    294.62 o 
   0  12  10      747.55      340.96    182.68 o 
   2  12  10      148.68       80.94     71.69 o 
   4  12  10      180.14      174.35     71.42 o 
   6  12  10      251.51      262.66     90.03 o 
   8  12  10       53.62       95.74     78.67 o 
  10  12  10       58.97      157.04     92.94 o 
   1  13  10     9652.66     9255.25    504.07 o 
   3  13  10     3209.52     3773.18    256.59 o 
   5  13  10     4546.57     4842.01    259.18 o 
   7  13  10     3759.31     3705.77    239.97 o 
   9  13  10      968.00      983.91    153.66 o 
  11  13  10     1439.27     1742.23    207.15 o 
   0  14  10      917.99      864.79    299.25 o 
   2  14  10      435.66      591.29    176.08 o 
   4  14  10      800.72      714.72    132.57 o 
   6  14  10      306.35      378.60    106.36 o 
   8  14  10      188.07      277.63    101.50 o 
  10  14  10       66.69       27.38     96.55 o 
   1  15  10     1408.78     1659.10    271.58 o 
   3  15  10     3121.07     3058.58    325.88 o 
   5  15  10     2535.05     2554.61    248.81 o 
   7  15  10     2021.46     2452.83    224.31 o 
   9  15  10     1754.16     2177.20    233.98 o 
   0  16  10      424.56      211.28    210.19 o 
   2  16  10       16.40      -19.04    174.40 o 
   4  16  10       18.03      -32.69    125.79 o 
   6  16  10       10.27      105.01    103.51 o 
   8  16  10       39.22       60.50    101.67 o 
   1  17  10      952.63     1356.14    283.04 o 
   3  17  10     1221.02     1353.21    274.49 o 
   5  17  10      683.74      647.55    225.92 o 
   0  18  10     1510.14     1358.20    416.00 o 
   2  18  10       91.53      113.03    154.40 o 
   1   2  11     1178.19     1214.53     64.06 o 
   2   3  11      940.20      849.85     65.41 o 
   1   4  11      266.28      262.51     42.94 o 
   3   4  11     2135.10     2192.53    107.93 o 
   2   5  11     1677.33     1575.55     93.98 o 
   4   5  11      690.71      652.98     78.47 o 
   1   6  11      261.73      318.43     69.86 o 
   3   6  11     2899.38     3035.38    143.34 o 
   5   6  11     1456.12     1158.13    104.04 o 
   2   7  11     2859.78     2866.30    142.26 o 
   4   7  11     2126.03     1904.72    125.66 o 
   6   7  11     3071.06     3046.69    168.14 o 
   1   8  11     2443.09     2272.65    164.25 o 
   3   8  11     2306.22     2409.87    143.55 o 
   5   8  11      295.06      310.83     74.23 o 
   7   8  11     1900.78     1737.88    147.55 o 
   2   9  11     6668.82     6511.42    454.85 o 
   4   9  11      255.65      273.99     73.81 o 
   6   9  11      127.95      148.28     69.04 o 
   8   9  11      606.59      667.42    113.20 o 
   1  10  11      124.81      185.79     96.58 o 
   3  10  11      396.24      359.31    101.82 o 
   5  10  11      231.61      202.97     72.19 o 
   7  10  11      285.54      251.13     84.33 o 
   9  10  11      697.48      672.79    119.25 o 
   2  11  11     1533.18     1609.08    208.85 o 
   4  11  11      698.03      872.11    145.77 o 
   6  11  11        0.08      -42.15     62.67 o 
   8  11  11      268.39      221.75     87.79 o 
  10  11  11      632.79      624.63    127.89 o 
   1  12  11      421.62      332.73    139.30 o 
   3  12  11     1384.99     1453.79    191.02 o 
   5  12  11      883.46     1003.59    164.29 o 
   7  12  11      346.90      339.31     97.16 o 
   9  12  11      198.33      140.65     91.63 o 
  11  12  11      146.43      212.11    105.43 o 
   2  13  11     1444.49     1478.53    243.32 o 
   4  13  11     1686.12     1786.95    220.60 o 
   6  13  11      302.49      268.36    120.07 o 
   8  13  11      760.66      846.89    146.89 o 
  10  13  11       76.63       71.82     94.78 o 
   1  14  11      375.54      484.15    165.02 o 
   3  14  11      179.11      185.64    127.44 o 
   5  14  11      369.83      370.17    128.73 o 
   7  14  11      184.32      350.44    131.85 o 
   9  14  11      266.44      319.60    116.34 o 
   2  15  11      616.04      552.91    175.20 o 
   4  15  11      164.97      111.83    128.30 o 
   6  15  11       53.27      231.56    123.05 o 
   8  15  11        1.48      -66.52    108.72 o 
   1  16  11      146.97      170.58    150.23 o 
   3  16  11       25.12       13.04    112.47 o 
   5  16  11      164.57      130.97    147.41 o 
   7  16  11      368.37      415.16    157.89 o 
   2  17  11      261.66      277.06    167.75 o 
   4  17  11      307.59      141.81    152.90 o 
   0   2  12    44620.74    43889.83    959.81 o 
   2   2  12    22344.34    21651.27   1116.96 o 
   1   3  12     1843.96     1828.97    108.13 o 
   0   4  12     4970.80     5455.94    349.16 o 
   2   4  12     5415.89     5066.60    199.20 o 
   4   4  12     4266.06     4295.51    229.91 o 
   1   5  12     1279.73     1427.18    110.97 o 
   3   5  12      474.33      484.50     79.70 o 
   0   6  12      547.61      591.95    156.27 o 
   2   6  12     4855.86     4662.12    210.44 o 
   4   6  12    11471.12    10749.04    298.55 o 
   6   6  12    11695.44    11716.46    474.63 o 
   1   7  12     1015.41     1105.32    145.94 o 
   3   7  12      538.26      546.19     97.27 o 
   5   7  12      229.30      228.33     63.23 o 
   0   8  12    11425.88    11671.21    668.45 o 
   2   8  12     9974.67    10230.30    356.47 o 
   4   8  12    11837.61    11769.03    400.10 o 
   6   8  12    10292.99    10098.70    327.82 o 
   8   8  12     5816.41     5681.05    359.58 o 
   1   9  12      756.85      906.98    164.08 o 
   3   9  12      120.33      135.35     77.06 o 
   5   9  12      293.16      315.60    105.53 o 
   7   9  12      721.36      728.37    113.47 o 
   0  10  12    11782.91    11885.22    730.37 o 
   2  10  12     8063.74     8028.25    345.66 o 
   4  10  12    12630.95    12806.30    462.05 o 
   6  10  12     8959.26     8881.29    382.81 o 
   8  10  12     1195.33     1270.19    154.86 o 
  10  10  12      405.38      354.30    147.32 o 
   1  11  12      343.38      290.45    127.17 o 
   3  11  12       40.95        2.78     72.28 o 
   5  11  12      335.07      325.46    105.82 o 
   7  11  12       76.26      112.30     86.47 o 
   9  11  12      991.56     1183.54    160.64 o 
   0  12  12     1131.34     1279.70    310.36 o 
   2  12  12     3122.78     2899.65    285.42 o 
   4  12  12     5665.96     5967.01    332.07 o 
   6  12  12     3731.13     3879.80    358.19 o 
   8  12  12     2438.83     2148.63    221.58 o 
  10  12  12     1774.19     2000.26    238.91 o 
  12  12  12     1050.89     1179.63    259.97 o 
   1  13  12       24.92       67.59    117.84 o 
   3  13  12      225.22      214.85    129.58 o 
   5  13  12      993.58     1015.18    179.70 o 
   7  13  12        4.69       25.16     97.93 o 
   9  13  12      861.21      977.73    186.33 o 
  11  13  12      635.81      685.12    178.39 o 
   0  14  12      581.94      923.07    308.72 o 
   2  14  12     1395.79     1230.05    235.94 o 
   4  14  12     1862.08     1939.91    364.37 o 
   6  14  12     2324.88     2464.59    252.27 o 
   8  14  12     2043.98     2542.06    257.61 o 
   1  15  12       24.26      123.54    128.86 o 
   3  15  12      151.16       99.26    132.57 o 
   5  15  12      543.03      378.06    175.34 o 
   7  15  12       20.75      -23.16     98.77 o 
   0  16  12     2022.35     1861.27    443.69 o 
   2  16  12     1976.32     2113.70    334.49 o 
   4  16  12     1661.00     1583.17    296.76 o 
   1  17  12      229.74       12.86    226.94 o 
   2   3  13     2226.84     2497.30    165.22 o 
   1   4  13     1148.30     1265.33    100.72 o 
   3   4  13     1606.09     1863.55    155.43 o 
   2   5  13     5497.10     5648.82    222.01 o 
   4   5  13      294.78      285.70     88.37 o 
   1   6  13     1464.05     1468.09    124.64 o 
   3   6  13     1611.27     1445.03    125.85 o 
   5   6  13      179.77      237.90     99.85 o 
   2   7  13     2662.41     2585.02    168.13 o 
   4   7  13     2215.71     2295.90    167.76 o 
   6   7  13      845.78      980.49    174.49 o 
   1   8  13     1022.29      895.36    156.53 o 
   3   8  13     3198.78     3134.06    200.98 o 
   5   8  13      383.97      462.73    103.60 o 
   7   8  13      430.99      274.14    114.62 o 
   2   9  13       93.97      103.27     76.76 o 
   4   9  13      489.37      621.38    149.99 o 
   6   9  13      759.68      772.49    185.32 o 
   8   9  13      393.19      480.13    172.39 o 
   1  10  13      142.61       86.30     92.21 o 
   3  10  13      352.37      325.82    106.54 o 
   5  10  13      397.70      344.57    103.83 o 
   7  10  13      385.75      447.44    120.31 o 
   9  10  13       29.28      -20.46     99.83 o 
   2  11  13       51.22       42.71     91.64 o 
   4  11  13     1516.24     1817.58    190.46 o 
   6  11  13     1343.41     1676.22    223.54 o 
   8  11  13      135.95      170.17    104.74 o 
  10  11  13      652.21      700.72    200.30 o 
   1  12  13      531.54      608.01    163.75 o 
   3  12  13      820.49     1002.62    202.07 o 
   5  12  13      574.00      689.86    149.94 o 
   7  12  13      840.55      984.65    172.79 o 
   9  12  13      664.10      631.23    160.48 o 
  11  12  13      120.12      150.18    142.73 o 
   2  13  13        8.97      179.04    118.73 o 
   4  13  13      305.96      234.95    111.24 o 
   6  13  13      221.26      193.84    117.78 o 
   8  13  13      635.90      812.29    174.83 o 
   1  14  13      180.74      155.26    130.55 o 
   3  14  13      715.46      478.07    177.35 o 
   5  14  13        9.15       70.41    104.40 o 
   7  14  13      154.61      214.85    123.56 o 
   2  15  13      519.93      564.64    199.33 o 
   4  15  13      215.11      224.20    157.51 o 
   6  15  13      291.83      277.87    136.31 o 
   1  16  13       79.49       55.80    147.34 o 
   3  16  13      127.13      367.40    181.05 o 
   1   5  14     4210.13     4215.40    334.04 o 
   3   5  14     6447.00     6278.00    314.49 o 
   5   5  14     5365.08     4891.86    416.00 o 
   0   6  14     1897.86     1935.40    244.06 o 
   2   6  14      313.24      430.91    106.56 o 
   4   6  14      657.42      599.80    126.34 o 
   1   7  14     7494.87     7861.39    370.20 o 
   3   7  14     9078.64     8466.33    596.87 o 
   5   7  14     8196.62     7723.97    401.27 o 
   7   7  14     2860.62     2522.43    349.70 o 
   0   8  14     1262.50     1223.06    263.01 o 
   2   8  14      950.55      885.08    128.12 o 
   4   8  14       14.84      -42.70     75.39 o 
   6   8  14     1023.50     1133.36    196.97 o 
   1   9  14     5511.11     5613.32    348.33 o 
   3   9  14    11102.53    11749.57    416.28 o 
   5   9  14     8021.63     8492.56    443.16 o 
   7   9  14     1518.58     1726.18    241.08 o 
   9   9  14     2827.03     2655.93    398.34 o 
   0  10  14     4154.25     4043.10    433.85 o 
   2  10  14     1088.17     1150.56    198.75 o 
   4  10  14      215.46      252.32    100.88 o 
   6  10  14      851.17      828.85    187.98 o 
   8  10  14       51.95      161.67    128.45 o 
   1  11  14     2789.95     2836.45    538.58 o 
   3  11  14     3328.11     3157.03    288.66 o 
   5  11  14     4617.90     4945.67    297.13 o 
   7  11  14     4521.32     4653.85    369.99 o 
   9  11  14     2336.22     2252.39    284.81 o 
  11  11  14      230.32      224.39    211.46 o 
   0  12  14     1219.42     1481.15    341.69 o 
   2  12  14      161.09      210.41    120.27 o 
   4  12  14      617.73      674.60    146.69 o 
   6  12  14      333.66      281.97    118.54 o 
   8  12  14      160.26      466.17    163.04 o 
  10  12  14      240.67      170.12    163.79 o 
   1  13  14     2311.87     2677.51    296.11 o 
   3  13  14     1916.97     1961.91    269.28 o 
   5  13  14     2146.65     2566.36    245.30 o 
   7  13  14     1976.13     2372.75    298.02 o 
   0  14  14      226.89      191.97    220.20 o 
   2  14  14      392.40       86.67    132.42 o 
   4  14  14      250.83      118.31    148.17 o 
   6  14  14       10.87       18.24    110.34 o 
   1  15  14     2168.07     2605.43    341.14 o 
   3  15  14     1485.63     1477.54    279.37 o 
   5   6  15      948.64     1100.85    185.78 o 
   4   7  15      716.14      835.93    233.87 o 
   6   7  15     2192.12     2131.72    228.12 o 
   3   8  15       26.14       93.14     92.65 o 
   5   8  15      443.10      696.17    156.96 o 
   7   8  15     1488.40     1457.63    229.21 o 
   2   9  15      246.88      315.83    178.86 o 
   4   9  15       92.45       24.68     91.29 o 
   6   9  15       72.20      144.72    112.06 o 
   8   9  15      365.33      501.67    158.01 o 
   1  10  15        4.23       35.70    129.68 o 
   3  10  15      126.68      146.85    110.74 o 
   5  10  15       73.21       81.71    105.21 o 
   7  10  15       43.73      133.40    118.21 o 
   9  10  15      220.25      123.20    137.04 o 
   2  11  15      146.95      400.34    203.45 o 
   4  11  15      729.47     1063.47    211.47 o 
   6  11  15      148.71      151.36    130.23 o 
   8  11  15      102.68      198.92    140.77 o 
   1  12  15       82.81      137.10    121.79 o 
   3  12  15      137.04      148.08    187.78 o 
   5  12  15      123.24       82.50    128.66 o 
   7  12  15      198.50      171.30    140.14 o 
   2  13  15       24.26     -121.75    247.43 o 
   4  13  15      130.35        3.46    177.22 o 
   6  13  15       14.69       36.58    138.05 o 
   1  14  15       38.75      -35.41    146.71 o 
   3  14  15       75.28       53.37    191.24 o 
   8   8  16     2675.71     2512.05    386.68 o 
   7   9  16      245.50      497.28    156.72 o 
   6  10  16     2237.53     2691.66    288.32 o 
   8  10  16     3362.59     3504.10    337.80 o 
   5  11  16      530.84      746.35    191.83 o 
   7  11  16       45.99       25.00    229.13 o 
   4  12  16     2640.83     3106.18    448.79 o 
   6  12  16     1709.55     1780.61    423.38 o 
   3  13  16       97.35      320.20    237.87 o 
                                                 
